# Supplementary material for: Cooperation between a root fungal endophyte and host‐derived coumarin scopoletin mediates Arabidopsis iron nutrition
Source: New Phytol. 2025 Aug 20;248(2):857–71. doi: 10.1111/nph.70476 (PMC12445806; doi:10.1111/nph.70476)
Supplement: Supplementary file 1 — Dataset S1 Raw data excel file. [file NPH-248-857-s001.xlsx]

## Sheet: Info
New Phytologist Supporting Information
Article title: Cooperation between a root fungal endophyte and host-derived coumarin scopoletin mediates Arabidopsis iron nutrition
Authors: Lara Van Dijck1, Dario Esposto2, Charlotte Huelsmann1, Milena Malisic1,3, Anthony Piro1,3, Ricardo F. H. Giehl4, Gerd U. Balcke2, Alain Tissier2, Jane E. Parker1,3 *
Article acceptance date: 28 July 2025
All raw data for Figures 1-4 and Supporting information figures S1-5

## Sheet: Fig 1 & S1
Fig 1b & S1a,c						Fig 1c & S1b,d						Fig 1d
rep	fungus	iron	genotype	SFW (mg)		rep	fungus	iron	genotype	Chlorophyll (mg/g FW)		rep	fungus	iron	genotype	Fe/shoot
A	mock	50µM FeEDTA	col0	10.2		A	mock	50µM FeEDTA	col0	1.604		A	mock	FeCl3	col0	3.42929
A	mock	50µM FeEDTA	col0	9.9		A	mock	50µM FeEDTA	col0	1.565		A	mock	FeCl3	col0	3.55571
A	mock	50µM FeEDTA	col0	10.3		A	mock	50µM FeEDTA	col0	1.797		A	F80	FeCl3	col0	5.93077
A	mock	50µM FeEDTA	col0	12.9		A	mock	50µM FeEDTA	col0	1.797		A	mock	FeEDTA	col0	14.0457
A	mock	50µM FeEDTA	col0	4.5		A	F80	50µM FeEDTA	col0	1.459		A	mock	FeEDTA	col0	30.0843
A	mock	50µM FeEDTA	col0	6.2		A	F80	50µM FeEDTA	col0	1.517		A	F80	FeEDTA	col0	8.55786
A	mock	50µM FeEDTA	col0	5.9		A	F80	50µM FeEDTA	col0	1.72		B	mock	FeCl3	col0	2.57857
A	mock	50µM FeEDTA	col0	8.5		A	F80	50µM FeEDTA	col0	1.652		B	mock	FeCl3	col0	3.62643
A	mock	50µM FeEDTA	col0	9.7		A	HKF80	50µM FeEDTA	col0	1.643		B	F80	FeCl3	col0	15.504
A	mock	50µM FeEDTA	col0	12		A	HKF80	50µM FeEDTA	col0	1.71		B	F80	FeCl3	col0	15.9
A	mock	50µM FeEDTA	col0	12.8		A	HKF80	50µM FeEDTA	col0	1.778		B	mock	FeEDTA	col0	17.4
A	mock	50µM FeEDTA	col0	11.1		A	HKF80	50µM FeEDTA	col0	1.671		B	mock	FeEDTA	col0	15.8757
A	mock	50µM FeEDTA	col0	4.9		A	mock	50µM FeCl3	col0	0.444		B	F80	FeEDTA	col0	17.05
A	mock	50µM FeEDTA	col0	9.2		A	mock	50µM FeCl3	col0	0.522		B	F80	FeEDTA	col0	14.9914
A	mock	50µM FeEDTA	col0	9.6		A	F80	50µM FeCl3	col0	1.198		C	mock	FeCl3	col0	3.14071
A	mock	50µM FeEDTA	col0	9.6		A	F80	50µM FeCl3	col0	1.082		C	mock	FeCl3	col0	2.66143
A	mock	50µM FeEDTA	col0	8.9		B	mock	50µM FeEDTA	col0	1.42		C	F80	FeCl3	col0	8.11571
A	mock	50µM FeEDTA	col0	8.6		B	mock	50µM FeEDTA	col0	1.787		C	F80	FeCl3	col0	9.59857
A	mock	50µM FeEDTA	col0	6		B	mock	50µM FeEDTA	col0	1.633		C	mock	FeEDTA	col0	16.3157
A	mock	50µM FeEDTA	col0	6.6		B	mock	50µM FeEDTA	col0	1.614		C	mock	FeEDTA	col0	14.6086
A	mock	50µM FeEDTA	col0	5.9		B	F80	50µM FeEDTA	col0	1.623		C	F80	FeEDTA	col0	14.7257
A	mock	50µM FeEDTA	col0	8.5		B	F80	50µM FeEDTA	col0	1.652		C	F80	FeEDTA	col0	16.13
A	mock	50µM FeEDTA	col0	10.1		B	F80	50µM FeEDTA	col0	1.546
A	mock	50µM FeEDTA	col0	6.1		B	F80	50µM FeEDTA	col0	1.662
A	mock	50µM FeEDTA	col0	6.1		B	HKF80	50µM FeEDTA	col0	1.594
A	mock	50µM FeEDTA	col0	5.6		B	HKF80	50µM FeEDTA	col0	1.778
A	mock	50µM FeEDTA	col0	11.1		B	HKF80	50µM FeEDTA	col0	1.807
A	F80	50µM FeEDTA	col0	4		B	HKF80	50µM FeEDTA	col0	1.652
A	F80	50µM FeEDTA	col0	6.9		B	mock	50µM FeCl3	col0	0.725
A	F80	50µM FeEDTA	col0	5.8		B	mock	50µM FeCl3	col0	0.522
A	F80	50µM FeEDTA	col0	12		B	F80	50µM FeCl3	col0	1.304
A	F80	50µM FeEDTA	col0	12.7		B	F80	50µM FeCl3	col0	1.594
A	F80	50µM FeEDTA	col0	10.6		A	mock	50µM FeCl3	col0	0.763285
A	F80	50µM FeEDTA	col0	4		A	mock	50µM FeCl3	col0	0.502415
A	F80	50µM FeEDTA	col0	2.7		A	F80	50µM FeCl3	col0	1.38164
A	F80	50µM FeEDTA	col0	14.4		A	F80	50µM FeCl3	col0	1.32367
A	F80	50µM FeEDTA	col0	7.8		B	mock	50µM FeCl3	col0	0.705314
A	F80	50µM FeEDTA	col0	5.4		B	mock	50µM FeCl3	col0	0.483092
A	F80	50µM FeEDTA	col0	4.9		B	F80	50µM FeCl3	col0	1.05314
A	F80	50µM FeEDTA	col0	4.5
A	F80	50µM FeEDTA	col0	8.4
A	F80	50µM FeEDTA	col0	9.5
A	F80	50µM FeEDTA	col0	4
A	F80	50µM FeEDTA	col0	3.4
A	F80	50µM FeEDTA	col0	2.9
A	F80	50µM FeEDTA	col0	5.7
A	F80	50µM FeEDTA	col0	6.6
A	F80	50µM FeEDTA	col0	5.9
A	F80	50µM FeEDTA	col0	7.7
A	F80	50µM FeEDTA	col0	4.6
A	F80	50µM FeEDTA	col0	5.3
A	F80	50µM FeEDTA	col0	10.1
A	F80	50µM FeEDTA	col0	4.1
A	HKF80	50µM FeEDTA	col0	7.6
A	HKF80	50µM FeEDTA	col0	9.4
A	HKF80	50µM FeEDTA	col0	4.2
A	HKF80	50µM FeEDTA	col0	5.9
A	HKF80	50µM FeEDTA	col0	4.9
A	HKF80	50µM FeEDTA	col0	6.1
A	HKF80	50µM FeEDTA	col0	4.4
A	HKF80	50µM FeEDTA	col0	9.8
A	HKF80	50µM FeEDTA	col0	6.2
A	HKF80	50µM FeEDTA	col0	10.9
A	HKF80	50µM FeEDTA	col0	4.9
A	HKF80	50µM FeEDTA	col0	8.2
A	HKF80	50µM FeEDTA	col0	11.9
A	HKF80	50µM FeEDTA	col0	7.6
A	HKF80	50µM FeEDTA	col0	11.2
A	HKF80	50µM FeEDTA	col0	6
A	HKF80	50µM FeEDTA	col0	3.6
A	HKF80	50µM FeEDTA	col0	5.6
A	HKF80	50µM FeEDTA	col0	4.7
A	HKF80	50µM FeEDTA	col0	2.2
A	HKF80	50µM FeEDTA	col0	2.1
A	HKF80	50µM FeEDTA	col0	4.9
A	HKF80	50µM FeEDTA	col0	5.1
A	HKF80	50µM FeEDTA	col0	3
A	HKF80	50µM FeEDTA	col0	4.6
A	HKF80	50µM FeEDTA	col0	7.8
A	HKF80	50µM FeEDTA	col0	4.1
A	HKF80	50µM FeEDTA	col0	5.1
A	mock	50µM FeCl3	col0	2
A	mock	50µM FeCl3	col0	3.6
A	mock	50µM FeCl3	col0	6.7
A	mock	50µM FeCl3	col0	5
A	mock	50µM FeCl3	col0	2.8
A	mock	50µM FeCl3	col0	2.5
A	mock	50µM FeCl3	col0	1.9
A	mock	50µM FeCl3	col0	5
A	mock	50µM FeCl3	col0	2
A	mock	50µM FeCl3	col0	3.6
A	mock	50µM FeCl3	col0	4.2
A	mock	50µM FeCl3	col0	3.4
A	mock	50µM FeCl3	col0	2.1
A	mock	50µM FeCl3	col0	2.2
A	F80	50µM FeCl3	col0	8
A	F80	50µM FeCl3	col0	6.1
A	F80	50µM FeCl3	col0	7.8
A	F80	50µM FeCl3	col0	4.1
A	F80	50µM FeCl3	col0	6.8
A	F80	50µM FeCl3	col0	8.4
A	F80	50µM FeCl3	col0	8.6
A	F80	50µM FeCl3	col0	8.1
A	F80	50µM FeCl3	col0	5.9
A	F80	50µM FeCl3	col0	4
A	F80	50µM FeCl3	col0	2.7
A	F80	50µM FeCl3	col0	7.4
B	mock	50µM FeEDTA	col0	5.8
B	mock	50µM FeEDTA	col0	4.2
B	mock	50µM FeEDTA	col0	4.3
B	mock	50µM FeEDTA	col0	6.6
B	mock	50µM FeEDTA	col0	6.5
B	mock	50µM FeEDTA	col0	5.4
B	mock	50µM FeEDTA	col0	6.4
B	mock	50µM FeEDTA	col0	8.5
B	mock	50µM FeEDTA	col0	6.7
B	mock	50µM FeEDTA	col0	3.4
B	mock	50µM FeEDTA	col0	3.9
B	mock	50µM FeEDTA	col0	7
B	mock	50µM FeEDTA	col0	7.5
B	mock	50µM FeEDTA	col0	10.3
B	mock	50µM FeEDTA	col0	9.5
B	mock	50µM FeEDTA	col0	8.3
B	mock	50µM FeEDTA	col0	7
B	mock	50µM FeEDTA	col0	9.1
B	mock	50µM FeEDTA	col0	6.3
B	mock	50µM FeEDTA	col0	4.3
B	mock	50µM FeEDTA	col0	7
B	mock	50µM FeEDTA	col0	5.3
B	mock	50µM FeEDTA	col0	4.1
B	mock	50µM FeEDTA	col0	6.1
B	mock	50µM FeEDTA	col0	4.6
B	mock	50µM FeEDTA	col0	3.9
B	mock	50µM FeEDTA	col0	4.5
B	F80	50µM FeEDTA	col0	4.1
B	F80	50µM FeEDTA	col0	10.6
B	F80	50µM FeEDTA	col0	12.1
B	F80	50µM FeEDTA	col0	2.5
B	F80	50µM FeEDTA	col0	5.7
B	F80	50µM FeEDTA	col0	8.3
B	F80	50µM FeEDTA	col0	8.5
B	F80	50µM FeEDTA	col0	8.7
B	F80	50µM FeEDTA	col0	5.1
B	F80	50µM FeEDTA	col0	5.4
B	F80	50µM FeEDTA	col0	5.2
B	F80	50µM FeEDTA	col0	5.4
B	F80	50µM FeEDTA	col0	6.4
B	F80	50µM FeEDTA	col0	9.8
B	F80	50µM FeEDTA	col0	8.5
B	F80	50µM FeEDTA	col0	8
B	F80	50µM FeEDTA	col0	15.3
B	F80	50µM FeEDTA	col0	6.5
B	F80	50µM FeEDTA	col0	16.1
B	F80	50µM FeEDTA	col0	6.9
B	F80	50µM FeEDTA	col0	9.9
B	F80	50µM FeEDTA	col0	12.9
B	F80	50µM FeEDTA	col0	8.7
B	F80	50µM FeEDTA	col0	9.1
B	HKF80	50µM FeEDTA	col0	5.4
B	HKF80	50µM FeEDTA	col0	5.2
B	HKF80	50µM FeEDTA	col0	5
B	HKF80	50µM FeEDTA	col0	4.7
B	HKF80	50µM FeEDTA	col0	5.5
B	HKF80	50µM FeEDTA	col0	2.9
B	HKF80	50µM FeEDTA	col0	4.4
B	HKF80	50µM FeEDTA	col0	5.8
B	HKF80	50µM FeEDTA	col0	7.1
B	HKF80	50µM FeEDTA	col0	5.1
B	HKF80	50µM FeEDTA	col0	4.6
B	HKF80	50µM FeEDTA	col0	5.5
B	HKF80	50µM FeEDTA	col0	3.8
B	HKF80	50µM FeEDTA	col0	3.8
B	HKF80	50µM FeEDTA	col0	7.8
B	HKF80	50µM FeEDTA	col0	7.5
B	HKF80	50µM FeEDTA	col0	7.9
B	HKF80	50µM FeEDTA	col0	4
B	HKF80	50µM FeEDTA	col0	5
B	HKF80	50µM FeEDTA	col0	5
B	HKF80	50µM FeEDTA	col0	5.7
B	HKF80	50µM FeEDTA	col0	8.1
B	HKF80	50µM FeEDTA	col0	5.5
B	HKF80	50µM FeEDTA	col0	6.8
B	HKF80	50µM FeEDTA	col0	5.8
B	HKF80	50µM FeEDTA	col0	4.6
B	HKF80	50µM FeEDTA	col0	3.5
B	mock	50µM FeCl3	col0	6
B	mock	50µM FeCl3	col0	3.8
B	mock	50µM FeCl3	col0	7.4
B	mock	50µM FeCl3	col0	6.1
B	mock	50µM FeCl3	col0	3.7
B	mock	50µM FeCl3	col0	4.7
B	mock	50µM FeCl3	col0	5
B	mock	50µM FeCl3	col0	4.5
B	mock	50µM FeCl3	col0	2.9
B	mock	50µM FeCl3	col0	4.5
B	mock	50µM FeCl3	col0	4.1
B	mock	50µM FeCl3	col0	3
B	F80	50µM FeCl3	col0	8.2
B	F80	50µM FeCl3	col0	4.7
B	F80	50µM FeCl3	col0	6.3
B	F80	50µM FeCl3	col0	3.5
B	F80	50µM FeCl3	col0	3.8
B	F80	50µM FeCl3	col0	4
B	F80	50µM FeCl3	col0	5.4
B	F80	50µM FeCl3	col0	7.1
B	F80	50µM FeCl3	col0	11.4
B	F80	50µM FeCl3	col0	7.3
B	F80	50µM FeCl3	col0	4.5
B	F80	50µM FeCl3	col0	7.7
A	F80	50µM FeCl3	col0	4.7
A	F80	50µM FeCl3	col0	3.4
A	F80	50µM FeCl3	col0	3.2
A	F80	50µM FeCl3	col0	5.2
A	F80	50µM FeCl3	col0	3.7
A	F80	50µM FeCl3	col0	0.7
A	F80	50µM FeCl3	col0	1.3
A	F80	50µM FeCl3	col0	2.1
A	F80	50µM FeCl3	col0	4.5
A	F80	50µM FeCl3	col0	6.6
A	F80	50µM FeCl3	col0	6.6
A	F80	50µM FeCl3	col0	2.8
A	F80	50µM FeCl3	col0	4.2
A	F80	50µM FeCl3	col0	5.6
A	mock	50µM FeCl3	col0	3
A	mock	50µM FeCl3	col0	3.1
A	mock	50µM FeCl3	col0	0.9
A	mock	50µM FeCl3	col0	1
A	mock	50µM FeCl3	col0	1.1
A	mock	50µM FeCl3	col0	0.8
A	mock	50µM FeCl3	col0	1.5
A	mock	50µM FeCl3	col0	4.9
A	mock	50µM FeCl3	col0	3.2
A	mock	50µM FeCl3	col0	2
A	mock	50µM FeCl3	col0	3.9
A	mock	50µM FeCl3	col0	5.3
A	mock	50µM FeCl3	col0	3
A	mock	50µM FeCl3	col0	1.6
B	mock	50µM FeCl3	col0	3.4
B	mock	50µM FeCl3	col0	2.7
B	mock	50µM FeCl3	col0	4.3
B	mock	50µM FeCl3	col0	3.1
B	mock	50µM FeCl3	col0	3.6
B	mock	50µM FeCl3	col0	3.1
B	mock	50µM FeCl3	col0	2.5
B	mock	50µM FeCl3	col0	2.9
B	mock	50µM FeCl3	col0	2.9
B	mock	50µM FeCl3	col0	2.8
B	mock	50µM FeCl3	col0	3.2
B	mock	50µM FeCl3	col0	3.6
B	mock	50µM FeCl3	col0	3.8
B	mock	50µM FeCl3	col0	4.1
B	F80	50µM FeCl3	col0	3.1
B	F80	50µM FeCl3	col0	NA
B	F80	50µM FeCl3	col0	NA
B	F80	50µM FeCl3	col0	NA
B	F80	50µM FeCl3	col0	10.3
B	F80	50µM FeCl3	col0	12.7
B	F80	50µM FeCl3	col0	NA
B	F80	50µM FeCl3	col0	NA
B	F80	50µM FeCl3	col0	NA
B	F80	50µM FeCl3	col0	NA
B	F80	50µM FeCl3	col0	NA
B	F80	50µM FeCl3	col0	NA
B	F80	50µM FeCl3	col0	NA
B	F80	50µM FeCl3	col0	NA

## Sheet: Fig 2 & S3
Fig 2a						Fig 2b						Fig 2c						Fig S3a						Fig S3b						Fig S3c
rep	fungus	iron	genotype	SFW (mg)		rep	fungus	iron	genotype	Total chlorophyll (mg/g FW)		rep	fungus	iron	genotype	Fe/shoot		rep	fungus	iron	genotype	SFW (mg)		rep	fungus	iron	genotype	Total chlorophyll (mg/g FW)		rep	fungus	iron	genotype	RQ
a	mock	50µM FeCl3	col0	4.4		a	mock	50µM FeCl3	col0	0.570048		A	mock	FeCl3	col0	3.42929		A	mock	50µM FeEDTA	col0	4.5		A	mock	50µM FeEDTA	col0	1.68116		a	F80	50µM FeCl3	col0	0.987288
a	mock	50µM FeCl3	col0	4.5		a	mock	50µM FeCl3	col0	0.599034		A	mock	FeCl3	col0	3.55571		A	mock	50µM FeEDTA	col0	2.6		A	mock	50µM FeEDTA	col0	1.66184		a	F80	50µM FeCl3	col0	0.993735
a	mock	50µM FeCl3	col0	5.9		a	mock	50µM FeCl3	col0	0.502415		A	F80	FeCl3	col0	5.93077		A	mock	50µM FeEDTA	col0	3.2		A	mock	50µM FeEDTA	col0	1.43961		a	F80	50µM FeCl3	col0	1.0074
a	mock	50µM FeCl3	col0	3.3		a	mock	50µM FeCl3	col0	0.637681		A	mock	FeCl3	f6'h1	4.52571		A	mock	50µM FeEDTA	col0	2.6		A	mock	50µM FeEDTA	col0	1.61353		a	F80	50µM FeCl3	col0	1.01041
a	mock	50µM FeCl3	col0	2.4		a	F80	50µM FeCl3	col0	1.32367		A	mock	FeCl3	f6'h1	4.61357		A	mock	50µM FeEDTA	col0	3		A	mock	50µM FeEDTA	f6h1	1.31401		a	F80	50µM FeCl3	fro2	1.02412
a	mock	50µM FeCl3	col0	4		a	F80	50µM FeCl3	col0	1.40097		A	F80	FeCl3	f6'h1	5.08917		A	mock	50µM FeEDTA	col0	2		A	mock	50µM FeEDTA	f6h1	1.61353		a	F80	50µM FeCl3	fro2	1.02411
a	mock	50µM FeCl3	col0	8.2		a	F80	50µM FeCl3	col0	1.31401		A	F80	FeCl3	f6'h1	3.91		A	mock	50µM FeEDTA	col0	3.2		A	mock	50µM FeEDTA	f6h1	1.43961		a	F80	50µM FeCl3	fro2	1.04689
a	mock	50µM FeCl3	col0	7.7		a	F80	50µM FeCl3	col0	1.29469		A	mock	FeCl3	s8h	3.09071		A	mock	50µM FeEDTA	col0	3.5		A	mock	50µM FeEDTA	f6h1	1.55556		a	F80	50µM FeCl3	fro2	1.04314
a	mock	50µM FeCl3	col0	9.6		a	mock	50µM FeCl3	fro2	0.483092		A	mock	FeCl3	s8h	3.23		A	mock	50µM FeEDTA	col0	2.8		A	mock	50µM FeEDTA	s8h	1.77778		a	F80	50µM FeCl3	irt1	1.05629
a	mock	50µM FeCl3	col0	5.9		a	mock	50µM FeCl3	fro2	0.347826		A	F80	FeCl3	s8h	3.86538		A	mock	50µM FeEDTA	col0	5.3		A	mock	50µM FeEDTA	s8h	1.72947		a	F80	50µM FeCl3	irt1	1.00529
a	mock	50µM FeCl3	col0	7.1		a	mock	50µM FeCl3	fro2	0.357488		A	mock	FeCl3	cyp82c4	3.68357		A	mock	50µM FeEDTA	col0	3.5		A	mock	50µM FeEDTA	s8h	1.74879		a	F80	50µM FeCl3	irt1	0.988091
a	mock	50µM FeCl3	col0	6.8		a	mock	50µM FeCl3	fro2	0.328502		A	mock	FeCl3	cyp82c4	3.825		A	mock	50µM FeEDTA	col0	2.9		A	mock	50µM FeEDTA	s8h	1.6715		a	F80	50µM FeCl3	irt1	0.988244
a	mock	50µM FeCl3	col0	4		a	F80	50µM FeCl3	fro2	0.666667		A	F80	FeCl3	cyp82c4	4.65385		A	mock	50µM FeEDTA	col0	2.6		A	mock	50µM FeEDTA	cyp82c4	1.61353		a	F80	50µM FeCl3	f6'h1	1.02576
a	mock	50µM FeCl3	col0	3.6		a	F80	50µM FeCl3	fro2	0.541063		A	mock	FeCl3	fro2	3.02786		A	mock	50µM FeEDTA	col0	NA		A	mock	50µM FeEDTA	cyp82c4	1.60386		a	F80	50µM FeCl3	f6'h1	1.03286
a	mock	50µM FeCl3	col0	5.4		a	F80	50µM FeCl3	fro2	0.628019		A	mock	FeCl3	fro2	2.89857		A	mock	50µM FeEDTA	col0	2.2		A	mock	50µM FeEDTA	cyp82c4	1.54589		a	F80	50µM FeCl3	f6'h1	1.02537
a	mock	50µM FeCl3	col0	4.6		a	F80	50µM FeCl3	fro2	0.637681		A	F80	FeCl3	fro2	1.91522		A	mock	50µM FeEDTA	col0	3		A	mock	50µM FeEDTA	cyp82c4	1.37198		a	F80	50µM FeCl3	f6'h1	0.996632
a	mock	50µM FeCl3	col0	4.9		a	mock	50µM FeCl3	irt1	0.289855		A	mock	FeCl3	irt1	2.74643		A	mock	50µM FeEDTA	col0	4.1		A	mock	50µM FeEDTA	irt1	0.956522		a	F80	50µM FeCl3	pdr9	1.00237
a	mock	50µM FeCl3	col0	7		a	mock	50µM FeCl3	irt1	0.309179		A	mock	FeCl3	irt1	3.41857		A	mock	50µM FeEDTA	col0	2.6		A	mock	50µM FeEDTA	irt1	0.966184		a	F80	50µM FeCl3	pdr9	0.985148
a	mock	50µM FeCl3	col0	7.3		a	mock	50µM FeCl3	irt1	0.338164		A	F80	FeCl3	irt1	3.25909		A	mock	50µM FeEDTA	col0	4.4		A	mock	50µM FeEDTA	irt1	0.850242		a	F80	50µM FeCl3	pdr9	1.01722
a	mock	50µM FeCl3	col0	7.4		a	mock	50µM FeCl3	irt1	0.309179		A	F80	FeCl3	irt1	4.35786		A	mock	50µM FeEDTA	col0	2.1		A	mock	50µM FeEDTA	irt1	0.888889		a	F80	50µM FeCl3	pdr9	1.00848
a	mock	50µM FeCl3	col0	6.9		a	F80	50µM FeCl3	irt1	0.251208		B	mock	FeCl3	col0	2.57857		A	mock	50µM FeEDTA	col0	NA		A	mock	50µM FeEDTA	fro2	0.888889		b	F80	50µM FeCl3	col0	0.991655
a	mock	50µM FeCl3	col0	6.7		a	F80	50µM FeCl3	irt1	0.299517		B	mock	FeCl3	col0	3.62643		A	mock	50µM FeEDTA	col0	3.7		A	mock	50µM FeEDTA	fro2	0.985507		b	F80	50µM FeCl3	col0	0.992756
a	mock	50µM FeCl3	col0	13.3		a	F80	50µM FeCl3	irt1	0.328502		B	F80	FeCl3	col0	15.504		A	mock	50µM FeEDTA	col0	3.1		A	mock	50µM FeEDTA	fro2	0.937198		b	F80	50µM FeCl3	col0	0.997975
a	mock	50µM FeCl3	col0	9.6		a	F80	50µM FeCl3	irt1	0.434783		B	F80	FeCl3	col0	15.9		A	mock	50µM FeEDTA	col0	3.8		A	mock	50µM FeEDTA	fro2	0.859903		b	F80	50µM FeCl3	col0	1.01875
a	F80	50µM FeCl3	col0	14.5		a	mock	50µM FeCl3	f6'h1	0.492754		B	mock	FeCl3	f6'h1	3.17357		A	mock	50µM FeEDTA	col0	2.5		A	F80	50µM FeEDTA	col0	1.54589		b	F80	50µM FeCl3	fro2	1.0284
a	F80	50µM FeCl3	col0	17.7		a	mock	50µM FeCl3	f6'h1	0.425121		B	mock	FeCl3	f6'h1	2.76		A	mock	50µM FeEDTA	col0	1.1		A	F80	50µM FeEDTA	col0	1.69082		b	F80	50µM FeCl3	fro2	1.03357
a	F80	50µM FeCl3	col0	12.1		a	mock	50µM FeCl3	f6'h1	0.434783		B	F80	FeCl3	f6'h1	3.35538		A	mock	50µM FeEDTA	col0	1.1		A	F80	50µM FeEDTA	col0	1.5942		b	F80	50µM FeCl3	fro2	1.04656
a	F80	50µM FeCl3	col0	5.2		a	mock	50µM FeCl3	f6'h1	0.570048		B	F80	FeCl3	f6'h1	3.85143		A	mock	50µM FeEDTA	col0	2.5		A	F80	50µM FeEDTA	col0	1.43961		b	F80	50µM FeCl3	fro2	1.031
a	F80	50µM FeCl3	col0	12.8		a	F80	50µM FeCl3	f6'h1	0.666667		B	mock	FeCl3	s8h	2.74286		A	mock	50µM FeEDTA	f6h1	6		A	F80	50µM FeEDTA	f6h1	1.70048		b	F80	50µM FeCl3	irt1	1.04507
a	F80	50µM FeCl3	col0	12.8		a	F80	50µM FeCl3	f6'h1	0.7343		B	mock	FeCl3	s8h	2.48692		A	mock	50µM FeEDTA	f6h1	8.6		A	F80	50µM FeEDTA	f6h1	1.66184		b	F80	50µM FeCl3	irt1	1.008
a	F80	50µM FeCl3	col0	7.7		a	F80	50µM FeCl3	f6'h1	0.47343		B	F80	FeCl3	s8h	18.81		A	mock	50µM FeEDTA	f6h1	8.2		A	F80	50µM FeEDTA	f6h1	1.63285		b	F80	50µM FeCl3	irt1	1.01318
a	F80	50µM FeCl3	col0	7.5		a	F80	50µM FeCl3	f6'h1	0.57971		B	F80	FeCl3	s8h	11.64		A	mock	50µM FeEDTA	f6h1	7.2		A	F80	50µM FeEDTA	f6h1	1.65217		b	F80	50µM FeCl3	irt1	0.991997
a	F80	50µM FeCl3	col0	4.3		a	mock	50µM FeCl3	pdr9	0.328502		B	mock	FeCl3	cyp82c4	3.40615		A	mock	50µM FeEDTA	f6h1	9.2		A	F80	50µM FeEDTA	s8h	1.3913		b	F80	50µM FeCl3	f6'h1	1.00849
a	F80	50µM FeCl3	col0	6.6		a	mock	50µM FeCl3	pdr9	0.299517		B	mock	FeCl3	cyp82c4	2.77929		A	mock	50µM FeEDTA	f6h1	5.6		A	F80	50µM FeEDTA	s8h	1.53623		b	F80	50µM FeCl3	f6'h1	1.03998
a	F80	50µM FeCl3	col0	10.5		a	mock	50µM FeCl3	pdr9	0.415459		B	F80	FeCl3	cyp82c4	8.89		A	mock	50µM FeEDTA	f6h1	2.5		A	F80	50µM FeEDTA	s8h	1.41063		b	F80	50µM FeCl3	f6'h1	1.01263
a	F80	50µM FeCl3	col0	11.2		a	mock	50µM FeCl3	pdr9	0.347826		B	F80	FeCl3	cyp82c4	9.02833		A	mock	50µM FeEDTA	f6h1	2.2		A	F80	50µM FeEDTA	s8h	1.21739		b	F80	50µM FeCl3	f6'h1	1.00446
a	F80	50µM FeCl3	col0	9.1		a	F80	50µM FeCl3	pdr9	1.04348		B	mock	FeCl3	fro2	3.335		A	mock	50µM FeEDTA	f6h1	4		A	F80	50µM FeEDTA	cyp82c4	1.6715		b	F80	50µM FeCl3	pdr9	1.01847
a	F80	50µM FeCl3	col0	5.2		a	F80	50µM FeCl3	pdr9	1.13043		B	mock	FeCl3	fro2	2.36214		A	mock	50µM FeEDTA	f6h1	2.6		A	F80	50µM FeEDTA	cyp82c4	1.36232		b	F80	50µM FeCl3	pdr9	1.00614
a	F80	50µM FeCl3	col0	13.8		a	F80	50µM FeCl3	pdr9	0.995169		B	F80	FeCl3	fro2	2.18211		A	mock	50µM FeEDTA	f6h1	5		A	F80	50µM FeEDTA	cyp82c4	1.5942		b	F80	50µM FeCl3	pdr9	1.06329
a	F80	50µM FeCl3	col0	8		a	F80	50µM FeCl3	pdr9	0.908213		B	mock	FeCl3	irt1	2.135		A	mock	50µM FeEDTA	f6h1	2.7		A	F80	50µM FeEDTA	cyp82c4	1.5942		b	F80	50µM FeCl3	pdr9	1.01801
a	F80	50µM FeCl3	col0	4.5		b	mock	50µM FeCl3	col0	0.541063		B	mock	FeCl3	irt1	2.27643		A	mock	50µM FeEDTA	f6h1	1.4		A	F80	50µM FeEDTA	irt1	0.995169		b	F80	50µM FeCl3	s8h	1.02878
a	F80	50µM FeCl3	col0	5.6		b	mock	50µM FeCl3	col0	0.531401		B	F80	FeCl3	irt1	2.28235		A	mock	50µM FeEDTA	f6h1	1.9		A	F80	50µM FeEDTA	irt1	0.975845		b	F80	50µM FeCl3	s8h	1.02902
a	F80	50µM FeCl3	col0	4.7		b	mock	50µM FeCl3	col0	0.599034		C	mock	FeCl3	col0	3.14071		A	mock	50µM FeEDTA	f6h1	4.7		A	F80	50µM FeEDTA	irt1	0.772947		b	F80	50µM FeCl3	s8h	1.03626
a	F80	50µM FeCl3	col0	5		b	mock	50µM FeCl3	col0	0.7343		C	mock	FeCl3	col0	2.66143		A	mock	50µM FeEDTA	f6h1	3.4		A	F80	50µM FeEDTA	irt1	0.84058		b	F80	50µM FeCl3	s8h	1.00227
a	F80	50µM FeCl3	col0	3.5		b	F80	50µM FeCl3	col0	1.14976		C	F80	FeCl3	col0	8.11571		A	mock	50µM FeEDTA	f6h1	4.7		A	F80	50µM FeEDTA	fro2	1.31401		b	F80	50µM FeCl3	cyp82c4	1.02448
a	F80	50µM FeCl3	col0	4.8		b	F80	50µM FeCl3	col0	1.0628		C	F80	FeCl3	col0	9.59857		A	mock	50µM FeEDTA	f6h1	3.5		A	F80	50µM FeEDTA	fro2	1.29469		b	F80	50µM FeCl3	cyp82c4	1.0347
a	F80	50µM FeCl3	col0	3.8		b	F80	50µM FeCl3	col0	0.859903		C	mock	FeCl3	f6'h1	3.47071		A	mock	50µM FeEDTA	f6h1	2.4		A	F80	50µM FeEDTA	fro2	1.14976		b	F80	50µM FeCl3	cyp82c4	1.03953
a	F80	50µM FeCl3	col0	3.2		b	F80	50µM FeCl3	col0	1.10145		C	mock	FeCl3	f6'h1	3.12		A	mock	50µM FeEDTA	f6h1	3.3		A	F80	50µM FeEDTA	fro2	1.13043		c	F80	50µM FeCl3	col0	0.987528
a	mock	50µM FeCl3	fro2	3.6		b	mock	50µM FeCl3	fro2	0.347826		C	F80	FeCl3	f6'h1	4.24455		A	mock	50µM FeEDTA	f6h1	2.4		B	mock	50µM FeEDTA	col0	1.43961		c	F80	50µM FeCl3	col0	0.997569
a	mock	50µM FeCl3	fro2	3.3		b	mock	50µM FeCl3	fro2	0.338164		C	F80	FeCl3	f6'h1	4.39231		A	mock	50µM FeEDTA	f6h1	1.8		B	mock	50µM FeEDTA	col0	1.71981		c	F80	50µM FeCl3	col0	0.989093
a	mock	50µM FeCl3	fro2	2.2		b	mock	50µM FeCl3	fro2	0.328502		C	mock	FeCl3	s8h	3.60429		A	mock	50µM FeEDTA	f6h1	4.2		B	mock	50µM FeEDTA	col0	1.64251		c	F80	50µM FeCl3	col0	1.02824
a	mock	50µM FeCl3	fro2	3.3		b	mock	50µM FeCl3	fro2	0.299517		C	mock	FeCl3	s8h	2.69857		A	mock	50µM FeEDTA	f6h1	1.1		B	mock	50µM FeEDTA	col0	1.65217		c	F80	50µM FeCl3	fro2	0.990786
a	mock	50µM FeCl3	fro2	2.2		b	F80	50µM FeCl3	fro2	0.454106		C	F80	FeCl3	s8h	18.8686		A	mock	50µM FeEDTA	f6h1	3.4		B	mock	50µM FeEDTA	f6h1	1.45894		c	F80	50µM FeCl3	fro2	0.986691
a	mock	50µM FeCl3	fro2	3.2		b	F80	50µM FeCl3	fro2	0.425121		C	F80	FeCl3	s8h	10.4057		A	mock	50µM FeEDTA	f6h1	1.3		B	mock	50µM FeEDTA	f6h1	1.343		c	F80	50µM FeCl3	fro2	0.999754
a	mock	50µM FeCl3	fro2	3.9		b	F80	50µM FeCl3	fro2	0.289855		C	mock	FeCl3	cyp82c4	4.25		A	mock	50µM FeEDTA	f6h1	1.8		B	mock	50µM FeEDTA	f6h1	1.71981		c	F80	50µM FeCl3	fro2	1.00575
a	mock	50µM FeCl3	fro2	4.6		b	F80	50µM FeCl3	fro2	0.357488		C	mock	FeCl3	cyp82c4	2.97429		A	mock	50µM FeEDTA	f6h1	1.6		B	mock	50µM FeEDTA	f6h1	1.73913		c	F80	50µM FeCl3	f6'h1	0.999561
a	mock	50µM FeCl3	fro2	3.6		b	mock	50µM FeCl3	irt1	0.280193		C	F80	FeCl3	cyp82c4	10.345		A	mock	50µM FeEDTA	s8h	6.9		B	mock	50µM FeEDTA	s8h	1.53623		c	F80	50µM FeCl3	f6'h1	1.00527
a	mock	50µM FeCl3	fro2	4.1		b	mock	50µM FeCl3	irt1	0.183575		C	F80	FeCl3	cyp82c4	7.24429		A	mock	50µM FeEDTA	s8h	5.9		B	mock	50µM FeEDTA	s8h	1.69082		c	F80	50µM FeCl3	f6'h1	0.988424
a	mock	50µM FeCl3	fro2	3.6		b	mock	50µM FeCl3	irt1	0.202899		C	mock	FeCl3	fro2	3.33929		A	mock	50µM FeEDTA	s8h	5.7		B	mock	50µM FeEDTA	s8h	1.69082		c	F80	50µM FeCl3	f6'h1	0.987426
a	mock	50µM FeCl3	fro2	3.9		b	mock	50µM FeCl3	irt1	0.154589		C	mock	FeCl3	fro2	2.87		A	mock	50µM FeEDTA	s8h	6.9		B	mock	50µM FeEDTA	s8h	1.71014		c	F80	50µM FeCl3	pdr9	1.01402
a	mock	50µM FeCl3	fro2	3.6		b	F80	50µM FeCl3	irt1	0.338164		C	F80	FeCl3	fro2	4.06769		A	mock	50µM FeEDTA	s8h	5.6		B	mock	50µM FeEDTA	cyp82c4	1.56522		c	F80	50µM FeCl3	pdr9	0.984532
a	mock	50µM FeCl3	fro2	3.7		b	F80	50µM FeCl3	irt1	0.318841		C	F80	FeCl3	fro2	3.67615		A	mock	50µM FeEDTA	s8h	6.7		B	mock	50µM FeEDTA	cyp82c4	1.52657		c	F80	50µM FeCl3	pdr9	0.967929
a	mock	50µM FeCl3	fro2	4.2		b	F80	50µM FeCl3	irt1	0.463768		C	mock	FeCl3	irt1	2.69857		A	mock	50µM FeEDTA	s8h	3.6		B	mock	50µM FeEDTA	cyp82c4	1.70048		c	F80	50µM FeCl3	pdr9	0.950008
a	mock	50µM FeCl3	fro2	4		b	F80	50µM FeCl3	irt1	0.280193		C	mock	FeCl3	irt1	2.15333		A	mock	50µM FeEDTA	s8h	6.1		B	mock	50µM FeEDTA	cyp82c4	1.57488		c	F80	50µM FeCl3	s8h	0.991579
a	mock	50µM FeCl3	fro2	5.3		b	mock	50µM FeCl3	f6'h1	0.415459		C	F80	FeCl3	irt1	3.44583		A	mock	50µM FeEDTA	s8h	6.5		B	mock	50µM FeEDTA	irt1	0.830918		c	F80	50µM FeCl3	s8h	1.00416
a	mock	50µM FeCl3	fro2	3.6		b	mock	50µM FeCl3	f6'h1	0.463768		C	F80	FeCl3	irt1	2.72857		A	mock	50µM FeEDTA	s8h	8.3		B	mock	50µM FeEDTA	irt1	0.705314		c	F80	50µM FeCl3	s8h	0.992604
a	mock	50µM FeCl3	fro2	4.3		b	mock	50µM FeCl3	f6'h1	0.463768								A	mock	50µM FeEDTA	s8h	11.2		B	mock	50µM FeEDTA	irt1	0.811594		c	F80	50µM FeCl3	s8h	0.994276
a	mock	50µM FeCl3	fro2	4.7		b	mock	50µM FeCl3	f6'h1	0.434783								A	mock	50µM FeEDTA	s8h	10.8		B	mock	50µM FeEDTA	irt1	0.68599		c	F80	50µM FeCl3	cyp82c4	0.977932
a	mock	50µM FeCl3	fro2	3.2		b	F80	50µM FeCl3	f6'h1	0.7343								A	mock	50µM FeEDTA	s8h	8		B	mock	50µM FeEDTA	fro2	0.937198		c	F80	50µM FeCl3	cyp82c4	0.992063
a	mock	50µM FeCl3	fro2	4.3		b	F80	50µM FeCl3	f6'h1	0.570048								A	mock	50µM FeEDTA	s8h	4.6		B	mock	50µM FeEDTA	fro2	0.995169		c	F80	50µM FeCl3	cyp82c4	0.968503
a	mock	50µM FeCl3	fro2	3.7		b	F80	50µM FeCl3	f6'h1	0.589372								A	mock	50µM FeEDTA	s8h	4.9		B	mock	50µM FeEDTA	fro2	1.03382		c	F80	50µM FeCl3	cyp82c4	0.967707
a	mock	50µM FeCl3	fro2	2.5		b	F80	50µM FeCl3	f6'h1	0.637681								A	mock	50µM FeEDTA	s8h	5.9		B	mock	50µM FeEDTA	fro2	1.16908		d	F80	50µM FeCl3	col0	1.00361
a	F80	50µM FeCl3	fro2	0		b	mock	50µM FeCl3	pdr9	0.879227								A	mock	50µM FeEDTA	s8h	5.7		B	F80	50µM FeEDTA	col0	1.40097		d	F80	50µM FeCl3	col0	0.981492
a	F80	50µM FeCl3	fro2	4.8		b	mock	50µM FeCl3	pdr9	0.425121								A	mock	50µM FeEDTA	s8h	4.7		B	F80	50µM FeEDTA	col0	1.4686		d	F80	50µM FeCl3	col0	0.996202
a	F80	50µM FeCl3	fro2	4.9		b	mock	50µM FeCl3	pdr9	0.444444								A	mock	50µM FeEDTA	s8h	5.7		B	F80	50µM FeEDTA	col0	1.4686		d	F80	50µM FeCl3	col0	1.0193
a	F80	50µM FeCl3	fro2	5.9		b	mock	50µM FeCl3	pdr9	0.357488								A	mock	50µM FeEDTA	s8h	4.2		B	F80	50µM FeEDTA	col0	1.38164		d	F80	50µM FeCl3	f6'h1	1.00146
a	F80	50µM FeCl3	fro2	3.3		b	F80	50µM FeCl3	pdr9	1.0628								A	mock	50µM FeEDTA	s8h	5.6		B	F80	50µM FeEDTA	f6h1	1.42995		d	F80	50µM FeCl3	f6'h1	0.989221
a	F80	50µM FeCl3	fro2	5		b	F80	50µM FeCl3	pdr9	1.31401								A	mock	50µM FeEDTA	s8h	4.3		B	F80	50µM FeEDTA	f6h1	1.32367		d	F80	50µM FeCl3	f6'h1	1.01487
a	F80	50µM FeCl3	fro2	1.8		b	F80	50µM FeCl3	pdr9	1.0628								A	mock	50µM FeEDTA	s8h	3.2		B	F80	50µM FeEDTA	f6h1	1.44928		d	F80	50µM FeCl3	f6'h1	0.962987
a	F80	50µM FeCl3	fro2	2.9		b	F80	50µM FeCl3	pdr9	1.11111								A	mock	50µM FeEDTA	s8h	3.1		B	F80	50µM FeEDTA	f6h1	1.51691		d	F80	50µM FeCl3	pdr9	0.979203
a	F80	50µM FeCl3	fro2	2.7		b	mock	50µM FeCl3	s8h	0.463768								A	mock	50µM FeEDTA	s8h	5.2		B	F80	50µM FeEDTA	s8h	1.49758		d	F80	50µM FeCl3	pdr9	0.970109
a	F80	50µM FeCl3	fro2	5.5		b	mock	50µM FeCl3	s8h	0.318841								A	mock	50µM FeEDTA	s8h	2.4		B	F80	50µM FeEDTA	s8h	1.40097		d	F80	50µM FeCl3	pdr9	0.997088
a	F80	50µM FeCl3	fro2	3.8		b	mock	50µM FeCl3	s8h	0.425121								A	mock	50µM FeEDTA	s8h	3.3		B	F80	50µM FeEDTA	s8h	1.43961		d	F80	50µM FeCl3	pdr9	0.985529
a	F80	50µM FeCl3	fro2	4.2		b	F80	50µM FeCl3	s8h	1.12077								A	mock	50µM FeEDTA	s8h	2.8		B	F80	50µM FeEDTA	s8h			d	F80	50µM FeCl3	fro2	0.957286
a	F80	50µM FeCl3	fro2	0.9		b	F80	50µM FeCl3	s8h	1.18841								A	mock	50µM FeEDTA	cyp82c4	2.1		B	F80	50µM FeEDTA	cyp82c4	1.42029		d	F80	50µM FeCl3	fro2	0.979166
a	F80	50µM FeCl3	fro2	9.5		b	F80	50µM FeCl3	s8h	1.22705								A	mock	50µM FeEDTA	cyp82c4	5.4		B	F80	50µM FeEDTA	cyp82c4	1.343		d	F80	50µM FeCl3	fro2	0.980692
a	F80	50µM FeCl3	fro2	5.1		b	F80	50µM FeCl3	s8h	1.15942								A	mock	50µM FeEDTA	cyp82c4	3		B	F80	50µM FeEDTA	cyp82c4	1.3913		d	F80	50µM FeCl3	fro2	0.977637
a	F80	50µM FeCl3	fro2	5.7		b	mock	50µM FeCl3	cyp82c4	0.830918								A	mock	50µM FeEDTA	cyp82c4	3		B	F80	50µM FeEDTA	cyp82c4	1.42995		d	F80	50µM FeCl3	s8h	0.966538
a	F80	50µM FeCl3	fro2	5.6		b	mock	50µM FeCl3	cyp82c4	0.550725								A	mock	50µM FeEDTA	cyp82c4	3.9		B	F80	50µM FeEDTA	irt1	0.850242		d	F80	50µM FeCl3	s8h	0.987304
a	F80	50µM FeCl3	fro2	4.6		b	F80	50µM FeCl3	cyp82c4	0.985507								A	mock	50µM FeEDTA	cyp82c4	1.2		B	F80	50µM FeEDTA	irt1	0.975845		d	F80	50µM FeCl3	s8h	0.96836
a	F80	50µM FeCl3	fro2	0		b	F80	50µM FeCl3	cyp82c4	1.20773								A	mock	50µM FeEDTA	cyp82c4	1		B	F80	50µM FeEDTA	irt1	0.821256		d	F80	50µM FeCl3	s8h	0.975664
a	F80	50µM FeCl3	fro2	0		b	F80	50µM FeCl3	cyp82c4	1.00483								A	mock	50µM FeEDTA	cyp82c4	1.9		B	F80	50µM FeEDTA	irt1	0.937198		d	F80	50µM FeCl3	cyp82c4	0.968157
a	F80	50µM FeCl3	fro2	1.1		c	mock	50µM FeCl3	col0	1.20773								A	mock	50µM FeEDTA	cyp82c4	4.3		B	F80	50µM FeEDTA	fro2	1.11111		d	F80	50µM FeCl3	cyp82c4	0.941668
a	F80	50µM FeCl3	fro2	5.9		c	mock	50µM FeCl3	col0	0.927536								A	mock	50µM FeEDTA	cyp82c4	1.7		B	F80	50µM FeEDTA	fro2	1.33333		d	F80	50µM FeCl3	cyp82c4	0.953394
a	F80	50µM FeCl3	fro2	5		c	mock	50µM FeCl3	col0	0.84058								A	mock	50µM FeEDTA	cyp82c4	1.5		B	F80	50µM FeEDTA	fro2	1.16908		d	F80	50µM FeCl3	cyp82c4	0.956791
a	F80	50µM FeCl3	fro2	6		c	mock	50µM FeCl3	col0	0.879227								A	mock	50µM FeEDTA	cyp82c4	2.2		B	F80	50µM FeEDTA	fro2	1.35266
a	mock	50µM FeCl3	irt1	4.8		c	F80	50µM FeCl3	col0	1.44928								A	mock	50µM FeEDTA	cyp82c4	1.8
a	mock	50µM FeCl3	irt1	4.2		c	F80	50µM FeCl3	col0	1.19807								A	mock	50µM FeEDTA	cyp82c4	1.7
a	mock	50µM FeCl3	irt1	4.6		c	F80	50µM FeCl3	col0	1.30435								A	mock	50µM FeEDTA	cyp82c4	3.5
a	mock	50µM FeCl3	irt1	3.9		c	F80	50µM FeCl3	col0	1.21739								A	mock	50µM FeEDTA	cyp82c4	2.2
a	mock	50µM FeCl3	irt1	3.9		c	mock	50µM FeCl3	f6'h1	0.444444								A	mock	50µM FeEDTA	cyp82c4	3.7
a	mock	50µM FeCl3	irt1	2.5		c	mock	50µM FeCl3	f6'h1	0.425121								A	mock	50µM FeEDTA	cyp82c4	3.9
a	mock	50µM FeCl3	irt1	4.8		c	mock	50µM FeCl3	f6'h1	0.425121								A	mock	50µM FeEDTA	cyp82c4	1.8
a	mock	50µM FeCl3	irt1	3.5		c	mock	50µM FeCl3	f6'h1	0.309179								A	mock	50µM FeEDTA	cyp82c4	1.5
a	mock	50µM FeCl3	irt1	5.1		c	F80	50µM FeCl3	f6'h1	0.7343								A	mock	50µM FeEDTA	cyp82c4	2.6
a	mock	50µM FeCl3	irt1	5.1		c	F80	50µM FeCl3	f6'h1	0.705314								A	mock	50µM FeEDTA	cyp82c4	1.7
a	mock	50µM FeCl3	irt1	4.8		c	F80	50µM FeCl3	f6'h1	0.782609								A	mock	50µM FeEDTA	cyp82c4	3.8
a	mock	50µM FeCl3	irt1	4.1		c	F80	50µM FeCl3	f6'h1	0.463768								A	mock	50µM FeEDTA	cyp82c4	2.5
a	mock	50µM FeCl3	irt1	3.9		c	F80	50µM FeCl3	f6'h1	0.792271								A	mock	50µM FeEDTA	cyp82c4	2.1
a	mock	50µM FeCl3	irt1	4.5		c	mock	50µM FeCl3	pdr9	0.386473								A	mock	50µM FeEDTA	cyp82c4	2.9
a	mock	50µM FeCl3	irt1	3.8		c	mock	50µM FeCl3	pdr9	0.560386								A	mock	50µM FeEDTA	cyp82c4	1.3
a	mock	50µM FeCl3	irt1	3.5		c	mock	50µM FeCl3	pdr9	0.541063								A	mock	50µM FeEDTA	cyp82c4	2.2
a	mock	50µM FeCl3	irt1	2.1		c	mock	50µM FeCl3	pdr9	0.521739								A	mock	50µM FeEDTA	irt1	5.5
a	mock	50µM FeCl3	irt1	2.7		c	F80	50µM FeCl3	pdr9	1.29469								A	mock	50µM FeEDTA	irt1	4.1
a	mock	50µM FeCl3	irt1	2.4		c	F80	50µM FeCl3	pdr9	1.11111								A	mock	50µM FeEDTA	irt1	5.2
a	mock	50µM FeCl3	irt1	3.4		c	F80	50µM FeCl3	pdr9	1.14976								A	mock	50µM FeEDTA	irt1	3.4
a	mock	50µM FeCl3	irt1	2.5		c	F80	50µM FeCl3	pdr9	1.0628								A	mock	50µM FeEDTA	irt1	3.2
a	mock	50µM FeCl3	irt1	2.3		c	mock	50µM FeCl3	fro2	0.36715								A	mock	50µM FeEDTA	irt1	3.2
a	mock	50µM FeCl3	irt1	4.1		c	mock	50µM FeCl3	fro2	0.347826								A	mock	50µM FeEDTA	irt1	2.8
a	mock	50µM FeCl3	irt1	4.5		c	mock	50µM FeCl3	fro2	0.415459								A	mock	50µM FeEDTA	irt1	2.1
a	F80	50µM FeCl3	irt1	4.2		c	mock	50µM FeCl3	fro2	0.386473								A	mock	50µM FeEDTA	irt1	3.4
a	F80	50µM FeCl3	irt1	3.4		c	F80	50µM FeCl3	fro2	0.714976								A	mock	50µM FeEDTA	irt1	3.4
a	F80	50µM FeCl3	irt1	3.9		c	F80	50µM FeCl3	fro2	0.618357								A	mock	50µM FeEDTA	irt1	4
a	F80	50µM FeCl3	irt1	4.5		c	F80	50µM FeCl3	fro2	0.599034								A	mock	50µM FeEDTA	irt1	2.2
a	F80	50µM FeCl3	irt1	3.8		c	F80	50µM FeCl3	fro2	0.521739								A	mock	50µM FeEDTA	irt1	2.8
a	F80	50µM FeCl3	irt1	4.7		c	mock	50µM FeCl3	s8h	0.560386								A	mock	50µM FeEDTA	irt1	NA
a	F80	50µM FeCl3	irt1	3.3		c	mock	50µM FeCl3	s8h	0.57971								A	mock	50µM FeEDTA	irt1	2.6
a	F80	50µM FeCl3	irt1	4.7		c	mock	50µM FeCl3	s8h	0.502415								A	mock	50µM FeEDTA	irt1	5.5
a	F80	50µM FeCl3	irt1	4.1		c	mock	50µM FeCl3	s8h	0.550725								A	mock	50µM FeEDTA	irt1	6.5
a	F80	50µM FeCl3	irt1	5.2		c	F80	50µM FeCl3	s8h	2.18357								A	mock	50µM FeEDTA	irt1	1
a	F80	50µM FeCl3	irt1	2.6		c	F80	50µM FeCl3	s8h	1.2657								A	mock	50µM FeEDTA	irt1	4.7
a	F80	50µM FeCl3	irt1	3.9		c	F80	50µM FeCl3	s8h	1.18841								A	mock	50µM FeEDTA	irt1	1.9
a	F80	50µM FeCl3	irt1	2.8		c	F80	50µM FeCl3	s8h	1.31401								A	mock	50µM FeEDTA	irt1	4.1
a	F80	50µM FeCl3	irt1	2.7		c	mock	50µM FeCl3	cyp82c4	0.68599								A	mock	50µM FeEDTA	irt1	3.7
a	F80	50µM FeCl3	irt1	4.3		c	mock	50µM FeCl3	cyp82c4	0.628019								A	mock	50µM FeEDTA	irt1	4
a	F80	50µM FeCl3	irt1	3.9		c	mock	50µM FeCl3	cyp82c4	0.618357								A	mock	50µM FeEDTA	irt1	1.6
a	F80	50µM FeCl3	irt1	3.4		c	mock	50µM FeCl3	cyp82c4	0.647343								A	mock	50µM FeEDTA	irt1	3.5
a	F80	50µM FeCl3	irt1	2.6		c	F80	50µM FeCl3	cyp82c4	1.00483								A	mock	50µM FeEDTA	irt1	4.7
a	F80	50µM FeCl3	irt1	2.1		c	F80	50µM FeCl3	cyp82c4	0.966184								A	mock	50µM FeEDTA	irt1	3.4
a	F80	50µM FeCl3	irt1	2.5		c	F80	50µM FeCl3	cyp82c4	0.830918								A	mock	50µM FeEDTA	irt1	1
a	F80	50µM FeCl3	irt1	3		c	F80	50µM FeCl3	cyp82c4	0.850242								A	mock	50µM FeEDTA	fro2	2.6
a	F80	50µM FeCl3	irt1	0.9		d	mock	50µM FeCl3	col0	0.550725								A	mock	50µM FeEDTA	fro2	2.3
a	F80	50µM FeCl3	irt1	3.1		d	mock	50µM FeCl3	col0	0.589372								A	mock	50µM FeEDTA	fro2	2.7
a	F80	50µM FeCl3	irt1	0		d	mock	50µM FeCl3	col0	0.763285								A	mock	50µM FeEDTA	fro2	1.8
a	mock	50µM FeCl3	f6'h1	2.2		d	mock	50µM FeCl3	col0	0.753623								A	mock	50µM FeEDTA	fro2	0.8
a	mock	50µM FeCl3	f6'h1	2.2		d	F80	50µM FeCl3	col0	1.29469								A	mock	50µM FeEDTA	fro2	2.8
a	mock	50µM FeCl3	f6'h1	2.1		d	F80	50µM FeCl3	col0	1.37198								A	mock	50µM FeEDTA	fro2	0.6
a	mock	50µM FeCl3	f6'h1	1.9		d	F80	50µM FeCl3	col0	1.29469								A	mock	50µM FeEDTA	fro2	1
a	mock	50µM FeCl3	f6'h1	1.8		d	F80	50µM FeCl3	col0	1.30435								A	mock	50µM FeEDTA	fro2	1
a	mock	50µM FeCl3	f6'h1	1.8		d	mock	50µM FeCl3	f6'h1	0.521739								A	mock	50µM FeEDTA	fro2	1.1
a	mock	50µM FeCl3	f6'h1	0.4		d	mock	50µM FeCl3	f6'h1	0.444444								A	mock	50µM FeEDTA	fro2	1.4
a	mock	50µM FeCl3	f6'h1	3.2		d	mock	50µM FeCl3	f6'h1	0.386473								A	mock	50µM FeEDTA	fro2	1.5
a	mock	50µM FeCl3	f6'h1	2.6		d	mock	50µM FeCl3	f6'h1	0.338164								A	mock	50µM FeEDTA	fro2	2.2
a	mock	50µM FeCl3	f6'h1	1.5		d	F80	50µM FeCl3	f6'h1	0.724638								A	mock	50µM FeEDTA	fro2	1.6
a	mock	50µM FeCl3	f6'h1	2.1		d	F80	50µM FeCl3	f6'h1	0.628019								A	mock	50µM FeEDTA	fro2	4.8
a	mock	50µM FeCl3	f6'h1	2.2		d	F80	50µM FeCl3	f6'h1	0.628019								A	mock	50µM FeEDTA	fro2	5.6
a	mock	50µM FeCl3	f6'h1	0		d	F80	50µM FeCl3	f6'h1	0.68599								A	mock	50µM FeEDTA	fro2	0.6
a	mock	50µM FeCl3	f6'h1	3.1		d	mock	50µM FeCl3	pdr9	0.357488								A	mock	50µM FeEDTA	fro2	3.4
a	mock	50µM FeCl3	f6'h1	2.9		d	mock	50µM FeCl3	pdr9	0.415459								A	mock	50µM FeEDTA	fro2	3.2
a	mock	50µM FeCl3	f6'h1	3.2		d	mock	50µM FeCl3	pdr9	0.405797								A	mock	50µM FeEDTA	fro2	3.2
a	mock	50µM FeCl3	f6'h1	1.5		d	mock	50µM FeCl3	pdr9	0.454106								A	mock	50µM FeEDTA	fro2	1.6
a	mock	50µM FeCl3	f6'h1	2.4		d	F80	50µM FeCl3	pdr9	0.888889								A	mock	50µM FeEDTA	fro2	2.5
a	mock	50µM FeCl3	f6'h1	1.5		d	F80	50µM FeCl3	pdr9	1.09179								A	mock	50µM FeEDTA	fro2	1.3
a	mock	50µM FeCl3	f6'h1	1.4		d	F80	50µM FeCl3	pdr9	0.908213								A	mock	50µM FeEDTA	fro2	3.6
a	mock	50µM FeCl3	f6'h1	2.7		d	F80	50µM FeCl3	pdr9	1.17874								A	mock	50µM FeEDTA	fro2	2
a	mock	50µM FeCl3	f6'h1	2		d	mock	50µM FeCl3	fro2	0.231884								A	mock	50µM FeEDTA	fro2	1.3
a	mock	50µM FeCl3	f6'h1	1.9		d	mock	50µM FeCl3	fro2	0.347826								A	mock	50µM FeEDTA	fro2	2.6
a	mock	50µM FeCl3	f6'h1	1.4		d	mock	50µM FeCl3	fro2	0.270531								A	mock	50µM FeEDTA	fro2	2.7
a	F80	50µM FeCl3	f6'h1	4.6		d	mock	50µM FeCl3	fro2	0.357488								A	F80	50µM FeEDTA	col0	5.5
a	F80	50µM FeCl3	f6'h1	2.1		d	F80	50µM FeCl3	fro2	0.628019								A	F80	50µM FeEDTA	col0	4.5
a	F80	50µM FeCl3	f6'h1	1.8		d	F80	50µM FeCl3	fro2	0.483092								A	F80	50µM FeEDTA	col0	2.2
a	F80	50µM FeCl3	f6'h1	3.5		d	F80	50µM FeCl3	fro2	0.521739								A	F80	50µM FeEDTA	col0	2.3
a	F80	50µM FeCl3	f6'h1	2		d	F80	50µM FeCl3	fro2	0.7343								A	F80	50µM FeEDTA	col0	2.5
a	F80	50µM FeCl3	f6'h1	0.9		d	F80	50µM FeCl3	fro2	0.608696								A	F80	50µM FeEDTA	col0	3.2
a	F80	50µM FeCl3	f6'h1	0		d	mock	50µM FeCl3	s8h	0.434783								A	F80	50µM FeEDTA	col0	2.8
a	F80	50µM FeCl3	f6'h1	4.3		d	mock	50µM FeCl3	s8h	0.396135								A	F80	50µM FeEDTA	col0	4.8
a	F80	50µM FeCl3	f6'h1	2.3		d	mock	50µM FeCl3	s8h	0.328502								A	F80	50µM FeEDTA	col0	3.1
a	F80	50µM FeCl3	f6'h1	2.3		d	mock	50µM FeCl3	s8h	0.36715								A	F80	50µM FeEDTA	col0	3.4
a	F80	50µM FeCl3	f6'h1	4.6		d	F80	50µM FeCl3	s8h	1.04348								A	F80	50µM FeEDTA	col0	5.3
a	F80	50µM FeCl3	f6'h1	3.6		d	F80	50µM FeCl3	s8h	1.02415								A	F80	50µM FeEDTA	col0	3.9
a	F80	50µM FeCl3	f6'h1	0		d	F80	50µM FeCl3	s8h	1.04348								A	F80	50µM FeEDTA	col0	1.6
a	F80	50µM FeCl3	f6'h1	0		d	F80	50µM FeCl3	s8h	0.937198								A	F80	50µM FeEDTA	col0	NA
a	F80	50µM FeCl3	f6'h1	4.9		d	mock	50µM FeCl3	cyp82c4	0.463768								A	F80	50µM FeEDTA	col0	9.7
a	F80	50µM FeCl3	f6'h1	4.3		d	mock	50µM FeCl3	cyp82c4	0.492754								A	F80	50µM FeEDTA	col0	11.2
a	F80	50µM FeCl3	f6'h1	4.9		d	mock	50µM FeCl3	cyp82c4	0.695652								A	F80	50µM FeEDTA	col0	8.1
a	F80	50µM FeCl3	f6'h1	4.2		d	mock	50µM FeCl3	cyp82c4	0.657005								A	F80	50µM FeEDTA	col0	5
a	F80	50µM FeCl3	f6'h1	5.4		d	F80	50µM FeCl3	cyp82c4	0.975845								A	F80	50µM FeEDTA	col0	2.9
a	F80	50µM FeCl3	f6'h1	3.3		d	F80	50µM FeCl3	cyp82c4	1.04348								A	F80	50µM FeEDTA	col0	3
a	F80	50µM FeCl3	f6'h1	1		d	F80	50µM FeCl3	cyp82c4	0.94686								A	F80	50µM FeEDTA	col0	NA
a	F80	50µM FeCl3	f6'h1	6.7		d	F80	50µM FeCl3	cyp82c4	1.00483								A	F80	50µM FeEDTA	col0	3.4
a	F80	50µM FeCl3	f6'h1	3.7														A	F80	50µM FeEDTA	col0	6.9
a	F80	50µM FeCl3	f6'h1	2.3														A	F80	50µM FeEDTA	col0	7.3
a	mock	50µM FeCl3	pdr9	4.8														A	F80	50µM FeEDTA	col0	8.3
a	mock	50µM FeCl3	pdr9	5.1														A	F80	50µM FeEDTA	col0	4.6
a	mock	50µM FeCl3	pdr9	5														A	F80	50µM FeEDTA	col0	3
a	mock	50µM FeCl3	pdr9	2.9														A	F80	50µM FeEDTA	col0	NA
a	mock	50µM FeCl3	pdr9	3.7														A	F80	50µM FeEDTA	f6h1	3
a	mock	50µM FeCl3	pdr9	4.5														A	F80	50µM FeEDTA	f6h1	6.8
a	mock	50µM FeCl3	pdr9	5.1														A	F80	50µM FeEDTA	f6h1	5.1
a	mock	50µM FeCl3	pdr9	5.3														A	F80	50µM FeEDTA	f6h1	3.2
a	mock	50µM FeCl3	pdr9	4.9														A	F80	50µM FeEDTA	f6h1	4.4
a	mock	50µM FeCl3	pdr9	5.1														A	F80	50µM FeEDTA	f6h1	2.3
a	mock	50µM FeCl3	pdr9	5														A	F80	50µM FeEDTA	f6h1	2.5
a	mock	50µM FeCl3	pdr9	5.2														A	F80	50µM FeEDTA	f6h1	5.2
a	mock	50µM FeCl3	pdr9	3.6														A	F80	50µM FeEDTA	f6h1	2.6
a	mock	50µM FeCl3	pdr9	4.7														A	F80	50µM FeEDTA	f6h1	3.6
a	mock	50µM FeCl3	pdr9	4.3														A	F80	50µM FeEDTA	f6h1	4.6
a	mock	50µM FeCl3	pdr9	3.3														A	F80	50µM FeEDTA	f6h1	3
a	mock	50µM FeCl3	pdr9	3.8														A	F80	50µM FeEDTA	f6h1	NA
a	mock	50µM FeCl3	pdr9	2.6														A	F80	50µM FeEDTA	f6h1	NA
a	mock	50µM FeCl3	pdr9	4.8														A	F80	50µM FeEDTA	f6h1	5.8
a	mock	50µM FeCl3	pdr9	5.4														A	F80	50µM FeEDTA	f6h1	4.1
a	mock	50µM FeCl3	pdr9	4.5														A	F80	50µM FeEDTA	f6h1	8.9
a	mock	50µM FeCl3	pdr9	4.3														A	F80	50µM FeEDTA	f6h1	6.3
a	mock	50µM FeCl3	pdr9	4.1														A	F80	50µM FeEDTA	f6h1	6.2
a	mock	50µM FeCl3	pdr9	5.3														A	F80	50µM FeEDTA	f6h1	11.1
a	F80	50µM FeCl3	pdr9	9														A	F80	50µM FeEDTA	f6h1	3.5
a	F80	50µM FeCl3	pdr9	6.4														A	F80	50µM FeEDTA	f6h1	8.4
a	F80	50µM FeCl3	pdr9	8.3														A	F80	50µM FeEDTA	f6h1	5.3
a	F80	50µM FeCl3	pdr9	8.5														A	F80	50µM FeEDTA	f6h1	7.1
a	F80	50µM FeCl3	pdr9	8.3														A	F80	50µM FeEDTA	f6h1	4.6
a	F80	50µM FeCl3	pdr9	10.6														A	F80	50µM FeEDTA	f6h1	9.3
a	F80	50µM FeCl3	pdr9	5.2														A	F80	50µM FeEDTA	f6h1	6.8
a	F80	50µM FeCl3	pdr9	7.6														A	F80	50µM FeEDTA	f6h1	4.3
a	F80	50µM FeCl3	pdr9	9.3														A	F80	50µM FeEDTA	s8h	6.7
a	F80	50µM FeCl3	pdr9	9.5														A	F80	50µM FeEDTA	s8h	10.1
a	F80	50µM FeCl3	pdr9	13.4														A	F80	50µM FeEDTA	s8h	5.4
a	F80	50µM FeCl3	pdr9	12.7														A	F80	50µM FeEDTA	s8h	8.8
a	F80	50µM FeCl3	pdr9	5.7														A	F80	50µM FeEDTA	s8h	10
a	F80	50µM FeCl3	pdr9	5.3														A	F80	50µM FeEDTA	s8h	9.7
a	F80	50µM FeCl3	pdr9	11.1														A	F80	50µM FeEDTA	s8h	7.7
a	F80	50µM FeCl3	pdr9	7.5														A	F80	50µM FeEDTA	s8h	8.7
a	F80	50µM FeCl3	pdr9	7.8														A	F80	50µM FeEDTA	s8h	6.2
a	F80	50µM FeCl3	pdr9	6														A	F80	50µM FeEDTA	s8h	6.1
a	F80	50µM FeCl3	pdr9	7.7														A	F80	50µM FeEDTA	s8h	6.2
a	F80	50µM FeCl3	pdr9	6														A	F80	50µM FeEDTA	s8h	2.9
a	F80	50µM FeCl3	pdr9	6.4														A	F80	50µM FeEDTA	s8h	2.7
a	F80	50µM FeCl3	pdr9	6.4														A	F80	50µM FeEDTA	s8h	NA
a	F80	50µM FeCl3	pdr9	7.7														A	F80	50µM FeEDTA	s8h	5.8
a	F80	50µM FeCl3	pdr9	6.2														A	F80	50µM FeEDTA	s8h	5.1
b	mock	50µM FeCl3	col0	4.7														A	F80	50µM FeEDTA	s8h	9.4
b	mock	50µM FeCl3	col0	4.9														A	F80	50µM FeEDTA	s8h	9
b	mock	50µM FeCl3	col0	6.1														A	F80	50µM FeEDTA	s8h	5.5
b	mock	50µM FeCl3	col0	4														A	F80	50µM FeEDTA	s8h	4.4
b	mock	50µM FeCl3	col0	8.1														A	F80	50µM FeEDTA	s8h	10.1
b	mock	50µM FeCl3	col0	10.1														A	F80	50µM FeEDTA	s8h	7.8
b	mock	50µM FeCl3	col0	6.8														A	F80	50µM FeEDTA	s8h	9.5
b	mock	50µM FeCl3	col0	8.8														A	F80	50µM FeEDTA	s8h	4.9
b	mock	50µM FeCl3	col0	7.8														A	F80	50µM FeEDTA	s8h	9.1
b	mock	50µM FeCl3	col0	6.7														A	F80	50µM FeEDTA	s8h	NA
b	mock	50µM FeCl3	col0	7.9														A	F80	50µM FeEDTA	s8h	NA
b	mock	50µM FeCl3	col0	6														A	F80	50µM FeEDTA	s8h	NA
b	mock	50µM FeCl3	col0	6.6														A	F80	50µM FeEDTA	cyp82c4	2.9
b	mock	50µM FeCl3	col0	2.9														A	F80	50µM FeEDTA	cyp82c4	2
b	mock	50µM FeCl3	col0	5.8														A	F80	50µM FeEDTA	cyp82c4	2.4
b	mock	50µM FeCl3	col0	8.3														A	F80	50µM FeEDTA	cyp82c4	3.5
b	mock	50µM FeCl3	col0	6.5														A	F80	50µM FeEDTA	cyp82c4	1.8
b	mock	50µM FeCl3	col0	9.3														A	F80	50µM FeEDTA	cyp82c4	3
b	mock	50µM FeCl3	col0	3.5														A	F80	50µM FeEDTA	cyp82c4	2.3
b	mock	50µM FeCl3	col0	5														A	F80	50µM FeEDTA	cyp82c4	5.7
b	mock	50µM FeCl3	col0	6.5														A	F80	50µM FeEDTA	cyp82c4	5.1
b	mock	50µM FeCl3	col0	7.1														A	F80	50µM FeEDTA	cyp82c4	7.5
b	mock	50µM FeCl3	col0	6.2														A	F80	50µM FeEDTA	cyp82c4	5
b	mock	50µM FeCl3	col0	8.5														A	F80	50µM FeEDTA	cyp82c4	3.7
b	F80	50µM FeCl3	col0	5.9														A	F80	50µM FeEDTA	cyp82c4	1.1
b	F80	50µM FeCl3	col0	6.1														A	F80	50µM FeEDTA	cyp82c4	NA
b	F80	50µM FeCl3	col0	6.7														A	F80	50µM FeEDTA	cyp82c4	3.4
b	F80	50µM FeCl3	col0	9.7														A	F80	50µM FeEDTA	cyp82c4	1.8
b	F80	50µM FeCl3	col0	5.9														A	F80	50µM FeEDTA	cyp82c4	1
b	F80	50µM FeCl3	col0	6.2														A	F80	50µM FeEDTA	cyp82c4	4.3
b	F80	50µM FeCl3	col0	3.9														A	F80	50µM FeEDTA	cyp82c4	1.5
b	F80	50µM FeCl3	col0	6.1														A	F80	50µM FeEDTA	cyp82c4	3.3
b	F80	50µM FeCl3	col0	10														A	F80	50µM FeEDTA	cyp82c4	3.7
b	F80	50µM FeCl3	col0	5.4														A	F80	50µM FeEDTA	cyp82c4	2.6
b	F80	50µM FeCl3	col0	4.5														A	F80	50µM FeEDTA	cyp82c4	2.7
b	F80	50µM FeCl3	col0	7.6														A	F80	50µM FeEDTA	cyp82c4	5.4
b	F80	50µM FeCl3	col0	19.1														A	F80	50µM FeEDTA	cyp82c4	1.2
b	F80	50µM FeCl3	col0	13.5														A	F80	50µM FeEDTA	cyp82c4	2.4
b	F80	50µM FeCl3	col0	13.1														A	F80	50µM FeEDTA	cyp82c4	3.4
b	F80	50µM FeCl3	col0	4.4														A	F80	50µM FeEDTA	cyp82c4	0.4
b	F80	50µM FeCl3	col0	10.7														A	F80	50µM FeEDTA	irt1	7.7
b	F80	50µM FeCl3	col0	7														A	F80	50µM FeEDTA	irt1	6.3
b	F80	50µM FeCl3	col0	12.4														A	F80	50µM FeEDTA	irt1	7.4
b	F80	50µM FeCl3	col0	8.3														A	F80	50µM FeEDTA	irt1	4
b	F80	50µM FeCl3	col0	11.2														A	F80	50µM FeEDTA	irt1	3.1
b	F80	50µM FeCl3	col0	8.1														A	F80	50µM FeEDTA	irt1	6.3
b	F80	50µM FeCl3	col0	3.5														A	F80	50µM FeEDTA	irt1	3
b	F80	50µM FeCl3	col0	7														A	F80	50µM FeEDTA	irt1	4.9
b	mock	50µM FeCl3	fro2	4.8														A	F80	50µM FeEDTA	irt1	6.2
b	mock	50µM FeCl3	fro2	4														A	F80	50µM FeEDTA	irt1	3.7
b	mock	50µM FeCl3	fro2	3.4														A	F80	50µM FeEDTA	irt1	5
b	mock	50µM FeCl3	fro2	5.3														A	F80	50µM FeEDTA	irt1	2.6
b	mock	50µM FeCl3	fro2	4.4														A	F80	50µM FeEDTA	irt1	3.4
b	mock	50µM FeCl3	fro2	3.3														A	F80	50µM FeEDTA	irt1	6.3
b	mock	50µM FeCl3	fro2	4.2														A	F80	50µM FeEDTA	irt1	9.3
b	mock	50µM FeCl3	fro2	4.6														A	F80	50µM FeEDTA	irt1	12.7
b	mock	50µM FeCl3	fro2	2.1														A	F80	50µM FeEDTA	irt1	6.5
b	mock	50µM FeCl3	fro2	2.2														A	F80	50µM FeEDTA	irt1	5.7
b	mock	50µM FeCl3	fro2	2														A	F80	50µM FeEDTA	irt1	10.9
b	mock	50µM FeCl3	fro2	2.5														A	F80	50µM FeEDTA	irt1	3.6
b	mock	50µM FeCl3	fro2	4														A	F80	50µM FeEDTA	irt1	3.6
b	mock	50µM FeCl3	fro2	3.4														A	F80	50µM FeEDTA	irt1	9.1
b	mock	50µM FeCl3	fro2	4.1														A	F80	50µM FeEDTA	irt1	8.5
b	mock	50µM FeCl3	fro2	2.5														A	F80	50µM FeEDTA	irt1	5.3
b	mock	50µM FeCl3	fro2	3.8														A	F80	50µM FeEDTA	irt1	4.9
b	mock	50µM FeCl3	fro2	2.1														A	F80	50µM FeEDTA	irt1	5.2
b	mock	50µM FeCl3	fro2	4.6														A	F80	50µM FeEDTA	irt1	1.7
b	mock	50µM FeCl3	fro2	3.9														A	F80	50µM FeEDTA	irt1	NA
b	mock	50µM FeCl3	fro2	3.3														A	F80	50µM FeEDTA	fro2	3.5
b	mock	50µM FeCl3	fro2	6.2														A	F80	50µM FeEDTA	fro2	3.8
b	mock	50µM FeCl3	fro2	3.1														A	F80	50µM FeEDTA	fro2	4.5
b	mock	50µM FeCl3	fro2	3														A	F80	50µM FeEDTA	fro2	2.1
b	F80	50µM FeCl3	fro2	3.8														A	F80	50µM FeEDTA	fro2	3.8
b	F80	50µM FeCl3	fro2	3.5														A	F80	50µM FeEDTA	fro2	4.5
b	F80	50µM FeCl3	fro2	3.6														A	F80	50µM FeEDTA	fro2	NA
b	F80	50µM FeCl3	fro2	6.2														A	F80	50µM FeEDTA	fro2	3.7
b	F80	50µM FeCl3	fro2	5.1														A	F80	50µM FeEDTA	fro2	4.7
b	F80	50µM FeCl3	fro2	2.3														A	F80	50µM FeEDTA	fro2	3.8
b	F80	50µM FeCl3	fro2	3.8														A	F80	50µM FeEDTA	fro2	3.5
b	F80	50µM FeCl3	fro2	5.7														A	F80	50µM FeEDTA	fro2	4.8
b	F80	50µM FeCl3	fro2	4														A	F80	50µM FeEDTA	fro2	3.9
b	F80	50µM FeCl3	fro2	4.1														A	F80	50µM FeEDTA	fro2	5.2
b	F80	50µM FeCl3	fro2	6.7														A	F80	50µM FeEDTA	fro2	3
b	F80	50µM FeCl3	fro2	5.8														A	F80	50µM FeEDTA	fro2	4.5
b	F80	50µM FeCl3	fro2	4.1														A	F80	50µM FeEDTA	fro2	5.7
b	F80	50µM FeCl3	fro2	5.5														A	F80	50µM FeEDTA	fro2	1.7
b	F80	50µM FeCl3	fro2	3.9														A	F80	50µM FeEDTA	fro2	2.8
b	F80	50µM FeCl3	fro2	3.9														A	F80	50µM FeEDTA	fro2	1.2
b	F80	50µM FeCl3	fro2	3														A	F80	50µM FeEDTA	fro2	NA
b	F80	50µM FeCl3	fro2	3.9														A	F80	50µM FeEDTA	fro2	5.3
b	F80	50µM FeCl3	fro2	7.8														A	F80	50µM FeEDTA	fro2	2.8
b	F80	50µM FeCl3	fro2	3.8														A	F80	50µM FeEDTA	fro2	2.3
b	F80	50µM FeCl3	fro2	4.1														A	F80	50µM FeEDTA	fro2	3.5
b	F80	50µM FeCl3	fro2	4.8														A	F80	50µM FeEDTA	fro2	4.3
b	F80	50µM FeCl3	fro2	4.6														A	F80	50µM FeEDTA	fro2	2.8
b	F80	50µM FeCl3	fro2	4.7														A	F80	50µM FeEDTA	fro2	2.6
b	mock	50µM FeCl3	irt1	4														A	mock	50µM FeCl3	col0	3
b	mock	50µM FeCl3	irt1	2.9														A	mock	50µM FeCl3	col0	3.1
b	mock	50µM FeCl3	irt1	3.9														A	mock	50µM FeCl3	col0	0.9
b	mock	50µM FeCl3	irt1	3														A	mock	50µM FeCl3	col0	1
b	mock	50µM FeCl3	irt1	3.6														A	mock	50µM FeCl3	col0	1.1
b	mock	50µM FeCl3	irt1	2														A	mock	50µM FeCl3	col0	0.8
b	mock	50µM FeCl3	irt1	4.2														A	mock	50µM FeCl3	col0	1.5
b	mock	50µM FeCl3	irt1	3														A	mock	50µM FeCl3	col0	4.9
b	mock	50µM FeCl3	irt1	2														A	mock	50µM FeCl3	col0	3.2
b	mock	50µM FeCl3	irt1	2.7														A	mock	50µM FeCl3	col0	2
b	mock	50µM FeCl3	irt1	3.1														A	mock	50µM FeCl3	col0	3.9
b	mock	50µM FeCl3	irt1	3.4														A	mock	50µM FeCl3	col0	5.3
b	mock	50µM FeCl3	irt1	3.7														A	mock	50µM FeCl3	col0	3
b	mock	50µM FeCl3	irt1	3.3														A	mock	50µM FeCl3	col0	1.6
b	mock	50µM FeCl3	irt1	4.4														A	mock	50µM FeCl3	f6h1	0.1
b	mock	50µM FeCl3	irt1	3.8														A	mock	50µM FeCl3	f6h1	1
b	mock	50µM FeCl3	irt1	3.5														A	mock	50µM FeCl3	f6h1	1.1
b	mock	50µM FeCl3	irt1	4														A	mock	50µM FeCl3	f6h1	1.7
b	mock	50µM FeCl3	irt1	3.8														A	mock	50µM FeCl3	f6h1	1.6
b	mock	50µM FeCl3	irt1	5.1														A	mock	50µM FeCl3	f6h1	0.7
b	mock	50µM FeCl3	irt1	5														A	mock	50µM FeCl3	f6h1	1.5
b	mock	50µM FeCl3	irt1	4.2														A	mock	50µM FeCl3	f6h1	0.8
b	mock	50µM FeCl3	irt1	5														A	mock	50µM FeCl3	f6h1	1.1
b	mock	50µM FeCl3	irt1	3.7														A	mock	50µM FeCl3	f6h1	1.5
b	F80	50µM FeCl3	irt1	3.3														A	mock	50µM FeCl3	f6h1	2.1
b	F80	50µM FeCl3	irt1	2.5														A	mock	50µM FeCl3	f6h1	2
b	F80	50µM FeCl3	irt1	3.3														A	mock	50µM FeCl3	f6h1	1
b	F80	50µM FeCl3	irt1	3.8														A	mock	50µM FeCl3	f6h1	0.7
b	F80	50µM FeCl3	irt1	3														A	mock	50µM FeCl3	s8h	1.6
b	F80	50µM FeCl3	irt1	3.3														A	mock	50µM FeCl3	s8h	1.7
b	F80	50µM FeCl3	irt1	0														A	mock	50µM FeCl3	s8h	1.1
b	F80	50µM FeCl3	irt1	4.3														A	mock	50µM FeCl3	s8h	0.8
b	F80	50µM FeCl3	irt1	3.5														A	mock	50µM FeCl3	s8h	1.8
b	F80	50µM FeCl3	irt1	3.2														A	mock	50µM FeCl3	s8h	1.4
b	F80	50µM FeCl3	irt1	3.4														A	mock	50µM FeCl3	s8h	0.9
b	F80	50µM FeCl3	irt1	3.8														A	mock	50µM FeCl3	s8h	1.7
b	F80	50µM FeCl3	irt1	0														A	mock	50µM FeCl3	s8h	2.2
b	F80	50µM FeCl3	irt1	4.4														A	mock	50µM FeCl3	s8h	1.9
b	F80	50µM FeCl3	irt1	2.6														A	mock	50µM FeCl3	s8h	1.8
b	F80	50µM FeCl3	irt1	2.6														A	mock	50µM FeCl3	s8h	1.4
b	F80	50µM FeCl3	irt1	3.7														A	mock	50µM FeCl3	s8h	1.2
b	F80	50µM FeCl3	irt1	4.2														A	mock	50µM FeCl3	s8h	1.6
b	F80	50µM FeCl3	irt1	0.2														A	mock	50µM FeCl3	cyp82c4	1.5
b	F80	50µM FeCl3	irt1	4.4														A	mock	50µM FeCl3	cyp82c4	3.5
b	F80	50µM FeCl3	irt1	4.5														A	mock	50µM FeCl3	cyp82c4	3
b	F80	50µM FeCl3	irt1	4.4														A	mock	50µM FeCl3	cyp82c4	1.2
b	F80	50µM FeCl3	irt1	4.1														A	mock	50µM FeCl3	cyp82c4	2.9
b	F80	50µM FeCl3	irt1	3.5														A	mock	50µM FeCl3	cyp82c4	1.3
b	mock	50µM FeCl3	f6'h1	2.6														A	mock	50µM FeCl3	cyp82c4	1.1
b	mock	50µM FeCl3	f6'h1	2.9														A	mock	50µM FeCl3	cyp82c4	3.2
b	mock	50µM FeCl3	f6'h1	3.1														A	mock	50µM FeCl3	cyp82c4	1.3
b	mock	50µM FeCl3	f6'h1	3.9														A	mock	50µM FeCl3	cyp82c4	1.1
b	mock	50µM FeCl3	f6'h1	2.1														A	mock	50µM FeCl3	cyp82c4	1.3
b	mock	50µM FeCl3	f6'h1	2.8														A	mock	50µM FeCl3	cyp82c4	1.5
b	mock	50µM FeCl3	f6'h1	na														A	mock	50µM FeCl3	cyp82c4	2
b	mock	50µM FeCl3	f6'h1	2														A	mock	50µM FeCl3	cyp82c4	1.6
b	mock	50µM FeCl3	f6'h1	2.8														A	mock	50µM FeCl3	irt1	2.7
b	mock	50µM FeCl3	f6'h1	1.7														A	mock	50µM FeCl3	irt1	2.5
b	mock	50µM FeCl3	f6'h1	2.6														A	mock	50µM FeCl3	irt1	2.2
b	mock	50µM FeCl3	f6'h1	2														A	mock	50µM FeCl3	irt1	2.4
b	mock	50µM FeCl3	f6'h1	2.9														A	mock	50µM FeCl3	irt1	2.8
b	mock	50µM FeCl3	f6'h1	2.5														A	mock	50µM FeCl3	irt1	1.9
b	mock	50µM FeCl3	f6'h1	3.1														A	mock	50µM FeCl3	irt1	2.6
b	mock	50µM FeCl3	f6'h1	2.7														A	mock	50µM FeCl3	irt1	NA
b	mock	50µM FeCl3	f6'h1	4														A	mock	50µM FeCl3	irt1	2.4
b	mock	50µM FeCl3	f6'h1	3.8														A	mock	50µM FeCl3	irt1	2
b	mock	50µM FeCl3	f6'h1	3.8														A	mock	50µM FeCl3	irt1	3.3
b	mock	50µM FeCl3	f6'h1	2.3														A	mock	50µM FeCl3	irt1	2.8
b	mock	50µM FeCl3	f6'h1	3.1														A	mock	50µM FeCl3	irt1	2.7
b	mock	50µM FeCl3	f6'h1	2.3														A	mock	50µM FeCl3	irt1	2.1
b	mock	50µM FeCl3	f6'h1	1.7														A	mock	50µM FeCl3	fro2	0.9
b	mock	50µM FeCl3	f6'h1	2.9														A	mock	50µM FeCl3	fro2	1.5
b	F80	50µM FeCl3	f6'h1	na														A	mock	50µM FeCl3	fro2	1.3
b	F80	50µM FeCl3	f6'h1	3.8														A	mock	50µM FeCl3	fro2	1
b	F80	50µM FeCl3	f6'h1	4.1														A	mock	50µM FeCl3	fro2	1.4
b	F80	50µM FeCl3	f6'h1	2.6														A	mock	50µM FeCl3	fro2	1.3
b	F80	50µM FeCl3	f6'h1	3.4														A	mock	50µM FeCl3	fro2	1.1
b	F80	50µM FeCl3	f6'h1	3.3														A	mock	50µM FeCl3	fro2	0.8
b	F80	50µM FeCl3	f6'h1	2.3														A	mock	50µM FeCl3	fro2	0.9
b	F80	50µM FeCl3	f6'h1	5.8														A	mock	50µM FeCl3	fro2	1.6
b	F80	50µM FeCl3	f6'h1	1.9														A	mock	50µM FeCl3	fro2	0.5
b	F80	50µM FeCl3	f6'h1	2.1														A	mock	50µM FeCl3	fro2	2
b	F80	50µM FeCl3	f6'h1	3.5														A	mock	50µM FeCl3	fro2	1.4
b	F80	50µM FeCl3	f6'h1	4.3														A	mock	50µM FeCl3	fro2	1.6
b	F80	50µM FeCl3	f6'h1	4.6														A	F80	50µM FeCl3	col0	4.7
b	F80	50µM FeCl3	f6'h1	5														A	F80	50µM FeCl3	col0	3.4
b	F80	50µM FeCl3	f6'h1	8.6														A	F80	50µM FeCl3	col0	3.2
b	F80	50µM FeCl3	f6'h1	3.4														A	F80	50µM FeCl3	col0	5.2
b	F80	50µM FeCl3	f6'h1	3.4														A	F80	50µM FeCl3	col0	3.7
b	F80	50µM FeCl3	f6'h1	3.6														A	F80	50µM FeCl3	col0	0.7
b	F80	50µM FeCl3	f6'h1	na														A	F80	50µM FeCl3	col0	1.3
b	F80	50µM FeCl3	f6'h1	5.1														A	F80	50µM FeCl3	col0	2.1
b	F80	50µM FeCl3	f6'h1	4.8														A	F80	50µM FeCl3	col0	4.5
b	F80	50µM FeCl3	f6'h1	4.8														A	F80	50µM FeCl3	col0	6.6
b	F80	50µM FeCl3	f6'h1	4.9														A	F80	50µM FeCl3	col0	6.6
b	F80	50µM FeCl3	f6'h1	3.6														A	F80	50µM FeCl3	col0	2.8
b	mock	50µM FeCl3	pdr9	6.6														A	F80	50µM FeCl3	col0	4.2
b	mock	50µM FeCl3	pdr9	5.9														A	F80	50µM FeCl3	col0	5.6
b	mock	50µM FeCl3	pdr9	8.1														A	F80	50µM FeCl3	f6h1	3.7
b	mock	50µM FeCl3	pdr9	10														A	F80	50µM FeCl3	f6h1	3.2
b	mock	50µM FeCl3	pdr9	4.9														A	F80	50µM FeCl3	f6h1	3.1
b	mock	50µM FeCl3	pdr9	8.8														A	F80	50µM FeCl3	f6h1	1.7
b	mock	50µM FeCl3	pdr9	5.2														A	F80	50µM FeCl3	f6h1	4.2
b	mock	50µM FeCl3	pdr9	8.1														A	F80	50µM FeCl3	f6h1	1.5
b	mock	50µM FeCl3	pdr9	6.9														A	F80	50µM FeCl3	f6h1	2
b	mock	50µM FeCl3	pdr9	7.3														A	F80	50µM FeCl3	f6h1	3.4
b	mock	50µM FeCl3	pdr9	6														A	F80	50µM FeCl3	f6h1	2.7
b	mock	50µM FeCl3	pdr9	5.8														A	F80	50µM FeCl3	f6h1	2.5
b	mock	50µM FeCl3	pdr9	4.6														A	F80	50µM FeCl3	f6h1	1.5
b	mock	50µM FeCl3	pdr9	5.6														A	F80	50µM FeCl3	f6h1	1.8
b	mock	50µM FeCl3	pdr9	4.9														A	F80	50µM FeCl3	f6h1	0.6
b	mock	50µM FeCl3	pdr9	4.7														A	F80	50µM FeCl3	f6h1	2.2
b	mock	50µM FeCl3	pdr9	3.3														A	F80	50µM FeCl3	s8h	1.5
b	mock	50µM FeCl3	pdr9	7.1														A	F80	50µM FeCl3	s8h	6.3
b	mock	50µM FeCl3	pdr9	2.4														A	F80	50µM FeCl3	s8h	9.1
b	mock	50µM FeCl3	pdr9	4														A	F80	50µM FeCl3	s8h	3.4
b	mock	50µM FeCl3	pdr9	5														A	F80	50µM FeCl3	s8h	3.9
b	mock	50µM FeCl3	pdr9	4.6														A	F80	50µM FeCl3	s8h	6.8
b	mock	50µM FeCl3	pdr9	4														A	F80	50µM FeCl3	s8h	7.4
b	mock	50µM FeCl3	pdr9	4.5														A	F80	50µM FeCl3	s8h	6.2
b	F80	50µM FeCl3	pdr9	12.2														A	F80	50µM FeCl3	s8h	8.5
b	F80	50µM FeCl3	pdr9	5.5														A	F80	50µM FeCl3	s8h	7.1
b	F80	50µM FeCl3	pdr9	5.3														A	F80	50µM FeCl3	s8h	9.7
b	F80	50µM FeCl3	pdr9	7														A	F80	50µM FeCl3	s8h	7.4
b	F80	50µM FeCl3	pdr9	6.1														A	F80	50µM FeCl3	s8h	9.1
b	F80	50µM FeCl3	pdr9	5.9														A	F80	50µM FeCl3	s8h	9
b	F80	50µM FeCl3	pdr9	8.6														A	F80	50µM FeCl3	cyp82c4	8.7
b	F80	50µM FeCl3	pdr9	7.9														A	F80	50µM FeCl3	cyp82c4	6.9
b	F80	50µM FeCl3	pdr9	12.5														A	F80	50µM FeCl3	cyp82c4	3.6
b	F80	50µM FeCl3	pdr9	10.6														A	F80	50µM FeCl3	cyp82c4	3.5
b	F80	50µM FeCl3	pdr9	13.1														A	F80	50µM FeCl3	cyp82c4	5
b	F80	50µM FeCl3	pdr9	12.3														A	F80	50µM FeCl3	cyp82c4	4.1
b	F80	50µM FeCl3	pdr9	na														A	F80	50µM FeCl3	cyp82c4	6.4
b	F80	50µM FeCl3	pdr9	4.9														A	F80	50µM FeCl3	cyp82c4	1.6
b	F80	50µM FeCl3	pdr9	11.2														A	F80	50µM FeCl3	cyp82c4	9.8
b	F80	50µM FeCl3	pdr9	10.8														A	F80	50µM FeCl3	cyp82c4	2
b	F80	50µM FeCl3	pdr9	7.9														A	F80	50µM FeCl3	cyp82c4	0.9
b	F80	50µM FeCl3	pdr9	11.4														A	F80	50µM FeCl3	cyp82c4	4.8
b	F80	50µM FeCl3	pdr9	5.3														A	F80	50µM FeCl3	cyp82c4	3
b	F80	50µM FeCl3	pdr9	11.8														A	F80	50µM FeCl3	cyp82c4	3.6
b	F80	50µM FeCl3	pdr9	2.9														A	F80	50µM FeCl3	irt1	2.8
b	F80	50µM FeCl3	pdr9	6.9														A	F80	50µM FeCl3	irt1	4.1
b	F80	50µM FeCl3	pdr9	10.5														A	F80	50µM FeCl3	irt1	2.5
b	F80	50µM FeCl3	pdr9	5.1														A	F80	50µM FeCl3	irt1	3.4
b	mock	50µM FeCl3	s8h	5														A	F80	50µM FeCl3	irt1	3.4
b	mock	50µM FeCl3	s8h	5.9														A	F80	50µM FeCl3	irt1	3
b	mock	50µM FeCl3	s8h	4.3														A	F80	50µM FeCl3	irt1	2.6
b	mock	50µM FeCl3	s8h	3.9														A	F80	50µM FeCl3	irt1	NA
b	mock	50µM FeCl3	s8h	3														A	F80	50µM FeCl3	irt1	2.8
b	mock	50µM FeCl3	s8h	4.4														A	F80	50µM FeCl3	irt1	2.2
b	mock	50µM FeCl3	s8h	5.7														A	F80	50µM FeCl3	irt1	0.1
b	mock	50µM FeCl3	s8h	5.7														A	F80	50µM FeCl3	irt1	0.3
b	mock	50µM FeCl3	s8h	5.6														A	F80	50µM FeCl3	irt1	2.8
b	mock	50µM FeCl3	s8h	4.2														A	F80	50µM FeCl3	irt1	1.9
b	mock	50µM FeCl3	s8h	5.5														A	F80	50µM FeCl3	fro2	NA
b	mock	50µM FeCl3	s8h	4.9														A	F80	50µM FeCl3	fro2	1.8
b	mock	50µM FeCl3	s8h	3.7														A	F80	50µM FeCl3	fro2	3
b	mock	50µM FeCl3	s8h	5.3														A	F80	50µM FeCl3	fro2	2.8
b	mock	50µM FeCl3	s8h	10.6														A	F80	50µM FeCl3	fro2	1
b	mock	50µM FeCl3	s8h	4.7														A	F80	50µM FeCl3	fro2	3.4
b	mock	50µM FeCl3	s8h	5.9														A	F80	50µM FeCl3	fro2	1.8
b	mock	50µM FeCl3	s8h	4.8														A	F80	50µM FeCl3	fro2	2.3
b	F80	50µM FeCl3	s8h	7.7														A	F80	50µM FeCl3	fro2	1.6
b	F80	50µM FeCl3	s8h	5.9														A	F80	50µM FeCl3	fro2	2.9
b	F80	50µM FeCl3	s8h	4.4														A	F80	50µM FeCl3	fro2	1.5
b	F80	50µM FeCl3	s8h	7.4														A	F80	50µM FeCl3	fro2	4
b	F80	50µM FeCl3	s8h	5.9														A	F80	50µM FeCl3	fro2	3.3
b	F80	50µM FeCl3	s8h	5.8														A	F80	50µM FeCl3	fro2	3
b	F80	50µM FeCl3	s8h	9.4														B	mock	50µM FeEDTA	col0	7.7
b	F80	50µM FeCl3	s8h	8.8														B	mock	50µM FeEDTA	col0	3.7
b	F80	50µM FeCl3	s8h	4.4														B	mock	50µM FeEDTA	col0	6.1
b	F80	50µM FeCl3	s8h	9.4														B	mock	50µM FeEDTA	col0	5
b	F80	50µM FeCl3	s8h	7.9														B	mock	50µM FeEDTA	col0	3.6
b	F80	50µM FeCl3	s8h	4.3														B	mock	50µM FeEDTA	col0	3.6
b	F80	50µM FeCl3	s8h	6.4														B	mock	50µM FeEDTA	col0	4.5
b	F80	50µM FeCl3	s8h	4.7														B	mock	50µM FeEDTA	col0	4.6
b	F80	50µM FeCl3	s8h	8														B	mock	50µM FeEDTA	col0	3.8
b	F80	50µM FeCl3	s8h	8.9														B	mock	50µM FeEDTA	col0	5.6
b	F80	50µM FeCl3	s8h	4.9														B	mock	50µM FeEDTA	col0	4.6
b	F80	50µM FeCl3	s8h	6.3														B	mock	50µM FeEDTA	col0	5.1
b	F80	50µM FeCl3	s8h	7.8														B	mock	50µM FeEDTA	col0	2.9
b	F80	50µM FeCl3	s8h	3.6														B	mock	50µM FeEDTA	col0	3.9
b	F80	50µM FeCl3	s8h	6.3														B	mock	50µM FeEDTA	col0	4.2
b	F80	50µM FeCl3	s8h	7.9														B	mock	50µM FeEDTA	col0	5.2
b	F80	50µM FeCl3	s8h	5.7														B	mock	50µM FeEDTA	col0	4.1
b	F80	50µM FeCl3	s8h	7.7														B	mock	50µM FeEDTA	col0	5
b	mock	50µM FeCl3	cyp82c4	1.7														B	mock	50µM FeEDTA	col0	5.9
b	mock	50µM FeCl3	cyp82c4	9.1														B	mock	50µM FeEDTA	col0	6.4
b	mock	50µM FeCl3	cyp82c4	7.5														B	mock	50µM FeEDTA	col0	4.8
b	mock	50µM FeCl3	cyp82c4	11														B	mock	50µM FeEDTA	col0	5.8
b	mock	50µM FeCl3	cyp82c4	7.2														B	mock	50µM FeEDTA	col0	4.5
b	mock	50µM FeCl3	cyp82c4	8														B	mock	50µM FeEDTA	col0	5.8
b	mock	50µM FeCl3	cyp82c4	7.1														B	mock	50µM FeEDTA	col0	5.3
b	mock	50µM FeCl3	cyp82c4	6.8														B	mock	50µM FeEDTA	col0	5.3
b	mock	50µM FeCl3	cyp82c4	5.5														B	mock	50µM FeEDTA	col0	6.3
b	mock	50µM FeCl3	cyp82c4	4.3														B	mock	50µM FeEDTA	col0	5.3
b	mock	50µM FeCl3	cyp82c4	3.1														B	mock	50µM FeEDTA	f6h1	1.5
b	mock	50µM FeCl3	cyp82c4	5														B	mock	50µM FeEDTA	f6h1	7.9
b	F80	50µM FeCl3	cyp82c4	0														B	mock	50µM FeEDTA	f6h1	3.3
b	F80	50µM FeCl3	cyp82c4	6.3														B	mock	50µM FeEDTA	f6h1	3.3
b	F80	50µM FeCl3	cyp82c4	19.9														B	mock	50µM FeEDTA	f6h1	2.5
b	F80	50µM FeCl3	cyp82c4	10.7														B	mock	50µM FeEDTA	f6h1	4.7
b	F80	50µM FeCl3	cyp82c4	4.3														B	mock	50µM FeEDTA	f6h1	2.4
b	F80	50µM FeCl3	cyp82c4	6.2														B	mock	50µM FeEDTA	f6h1	4
b	F80	50µM FeCl3	cyp82c4	na														B	mock	50µM FeEDTA	f6h1	4.1
b	F80	50µM FeCl3	cyp82c4	4.8														B	mock	50µM FeEDTA	f6h1	3.6
b	F80	50µM FeCl3	cyp82c4	4.3														B	mock	50µM FeEDTA	f6h1	6
b	F80	50µM FeCl3	cyp82c4	5.5														B	mock	50µM FeEDTA	f6h1	4.2
b	F80	50µM FeCl3	cyp82c4	10.2														B	mock	50µM FeEDTA	f6h1	4.4
b	F80	50µM FeCl3	cyp82c4	6														B	mock	50µM FeEDTA	f6h1	5
b	F80	50µM FeCl3	cyp82c4	na														B	mock	50µM FeEDTA	f6h1	6.3
b	F80	50µM FeCl3	cyp82c4	6														B	mock	50µM FeEDTA	f6h1	2.5
b	F80	50µM FeCl3	cyp82c4	7.6														B	mock	50µM FeEDTA	f6h1	6.3
b	F80	50µM FeCl3	cyp82c4	7.6														B	mock	50µM FeEDTA	f6h1	3.7
b	F80	50µM FeCl3	cyp82c4	11.5														B	mock	50µM FeEDTA	f6h1	1.6
b	F80	50µM FeCl3	cyp82c4	12.6														B	mock	50µM FeEDTA	f6h1	2.9
c	mock	50µM FeCl3	col0	8.7														B	mock	50µM FeEDTA	f6h1	3.6
c	mock	50µM FeCl3	col0	7														B	mock	50µM FeEDTA	f6h1	2
c	mock	50µM FeCl3	col0	4.4														B	mock	50µM FeEDTA	f6h1	7.6
c	mock	50µM FeCl3	col0	5.3														B	mock	50µM FeEDTA	f6h1	6
c	mock	50µM FeCl3	col0	7														B	mock	50µM FeEDTA	f6h1	5
c	mock	50µM FeCl3	col0	7.3														B	mock	50µM FeEDTA	f6h1	4.9
c	mock	50µM FeCl3	col0	6.3														B	mock	50µM FeEDTA	f6h1	3.5
c	mock	50µM FeCl3	col0	5.1														B	mock	50µM FeEDTA	f6h1	4.1
c	mock	50µM FeCl3	col0	4.7														B	mock	50µM FeEDTA	s8h	14.2
c	mock	50µM FeCl3	col0	4.2														B	mock	50µM FeEDTA	s8h	15.1
c	mock	50µM FeCl3	col0	4.1														B	mock	50µM FeEDTA	s8h	12.1
c	mock	50µM FeCl3	col0	5.2														B	mock	50µM FeEDTA	s8h	10.8
c	mock	50µM FeCl3	col0	4.3														B	mock	50µM FeEDTA	s8h	9.2
c	mock	50µM FeCl3	col0	6														B	mock	50µM FeEDTA	s8h	11.6
c	mock	50µM FeCl3	col0	4.9														B	mock	50µM FeEDTA	s8h	5.2
c	mock	50µM FeCl3	col0	5.8														B	mock	50µM FeEDTA	s8h	5
c	mock	50µM FeCl3	col0	4.9														B	mock	50µM FeEDTA	s8h	7.4
c	mock	50µM FeCl3	col0	5.1														B	mock	50µM FeEDTA	s8h	8
c	mock	50µM FeCl3	col0	4.9														B	mock	50µM FeEDTA	s8h	8.2
c	mock	50µM FeCl3	col0	4.8														B	mock	50µM FeEDTA	s8h	4
c	mock	50µM FeCl3	col0	4.6														B	mock	50µM FeEDTA	s8h	12.9
c	mock	50µM FeCl3	col0	5.6														B	mock	50µM FeEDTA	s8h	3.3
c	mock	50µM FeCl3	col0	5.7														B	mock	50µM FeEDTA	s8h	6.4
c	mock	50µM FeCl3	col0	5.4														B	mock	50µM FeEDTA	s8h	5.2
c	mock	50µM FeCl3	col0	5.6														B	mock	50µM FeEDTA	s8h	4.8
c	mock	50µM FeCl3	col0	6.5														B	mock	50µM FeEDTA	s8h	8.4
c	mock	50µM FeCl3	col0	4.8														B	mock	50µM FeEDTA	s8h	9.6
c	mock	50µM FeCl3	col0	5														B	mock	50µM FeEDTA	s8h	4.3
c	F80	50µM FeCl3	col0	9.2														B	mock	50µM FeEDTA	s8h	7.7
c	F80	50µM FeCl3	col0	7														B	mock	50µM FeEDTA	s8h	7.5
c	F80	50µM FeCl3	col0	6.3														B	mock	50µM FeEDTA	s8h	6.1
c	F80	50µM FeCl3	col0	4.9														B	mock	50µM FeEDTA	s8h	9.8
c	F80	50µM FeCl3	col0	6.7														B	mock	50µM FeEDTA	s8h	9.5
c	F80	50µM FeCl3	col0	2.1														B	mock	50µM FeEDTA	s8h	11.1
c	F80	50µM FeCl3	col0	6.5														B	mock	50µM FeEDTA	s8h	5.3
c	F80	50µM FeCl3	col0	7.8														B	mock	50µM FeEDTA	s8h	1.9
c	F80	50µM FeCl3	col0	5.8														B	mock	50µM FeEDTA	cyp82c4	3.9
c	F80	50µM FeCl3	col0	7.9														B	mock	50µM FeEDTA	cyp82c4	5.1
c	F80	50µM FeCl3	col0	8.7														B	mock	50µM FeEDTA	cyp82c4	2.6
c	F80	50µM FeCl3	col0	8.1														B	mock	50µM FeEDTA	cyp82c4	2
c	F80	50µM FeCl3	col0	9														B	mock	50µM FeEDTA	cyp82c4	4.6
c	F80	50µM FeCl3	col0	8.7														B	mock	50µM FeEDTA	cyp82c4	2.7
c	F80	50µM FeCl3	col0	6.3														B	mock	50µM FeEDTA	cyp82c4	1.7
c	F80	50µM FeCl3	col0	7.8														B	mock	50µM FeEDTA	cyp82c4	4.5
c	F80	50µM FeCl3	col0	5.9														B	mock	50µM FeEDTA	cyp82c4	6.7
c	F80	50µM FeCl3	col0	8.6														B	mock	50µM FeEDTA	cyp82c4	2.8
c	F80	50µM FeCl3	col0	6.8														B	mock	50µM FeEDTA	cyp82c4	3.8
c	F80	50µM FeCl3	col0	8.3														B	mock	50µM FeEDTA	cyp82c4	3.2
c	F80	50µM FeCl3	col0	6.8														B	mock	50µM FeEDTA	cyp82c4	4.4
c	F80	50µM FeCl3	col0	8.8														B	mock	50µM FeEDTA	cyp82c4	3.7
c	F80	50µM FeCl3	col0	7.7														B	mock	50µM FeEDTA	cyp82c4	2.6
c	F80	50µM FeCl3	col0	8														B	mock	50µM FeEDTA	cyp82c4	3.9
c	F80	50µM FeCl3	col0	4.5														B	mock	50µM FeEDTA	cyp82c4	2.7
c	F80	50µM FeCl3	col0	6.3														B	mock	50µM FeEDTA	cyp82c4	3.1
c	F80	50µM FeCl3	col0	6.1														B	mock	50µM FeEDTA	cyp82c4	3.8
c	F80	50µM FeCl3	col0	7.7														B	mock	50µM FeEDTA	cyp82c4	2.4
c	mock	50µM FeCl3	f6'h1	4.5														B	mock	50µM FeEDTA	cyp82c4	1.1
c	mock	50µM FeCl3	f6'h1	4.3														B	mock	50µM FeEDTA	cyp82c4	2.5
c	mock	50µM FeCl3	f6'h1	4.9														B	mock	50µM FeEDTA	cyp82c4	2.5
c	mock	50µM FeCl3	f6'h1	4.2														B	mock	50µM FeEDTA	cyp82c4	4.3
c	mock	50µM FeCl3	f6'h1	2.8														B	mock	50µM FeEDTA	cyp82c4	5.1
c	mock	50µM FeCl3	f6'h1	4.2														B	mock	50µM FeEDTA	cyp82c4	2
c	mock	50µM FeCl3	f6'h1	4.3														B	mock	50µM FeEDTA	cyp82c4	2.4
c	mock	50µM FeCl3	f6'h1	4.6														B	mock	50µM FeEDTA	cyp82c4	NA
c	mock	50µM FeCl3	f6'h1	3.4														B	mock	50µM FeEDTA	irt1	2.3
c	mock	50µM FeCl3	f6'h1	4														B	mock	50µM FeEDTA	irt1	6
c	mock	50µM FeCl3	f6'h1	4.8														B	mock	50µM FeEDTA	irt1	6.3
c	mock	50µM FeCl3	f6'h1	3.6														B	mock	50µM FeEDTA	irt1	5.8
c	mock	50µM FeCl3	f6'h1	4.3														B	mock	50µM FeEDTA	irt1	2.6
c	mock	50µM FeCl3	f6'h1	3.1														B	mock	50µM FeEDTA	irt1	5.1
c	mock	50µM FeCl3	f6'h1	4.5														B	mock	50µM FeEDTA	irt1	NA
c	mock	50µM FeCl3	f6'h1	4.9														B	mock	50µM FeEDTA	irt1	5.8
c	mock	50µM FeCl3	f6'h1	5.6														B	mock	50µM FeEDTA	irt1	5.8
c	mock	50µM FeCl3	f6'h1	6.2														B	mock	50µM FeEDTA	irt1	6.3
c	mock	50µM FeCl3	f6'h1	4.8														B	mock	50µM FeEDTA	irt1	5.4
c	mock	50µM FeCl3	f6'h1	5.9														B	mock	50µM FeEDTA	irt1	4.1
c	mock	50µM FeCl3	f6'h1	5.2														B	mock	50µM FeEDTA	irt1	5.1
c	mock	50µM FeCl3	f6'h1	5.3														B	mock	50µM FeEDTA	irt1	NA
c	mock	50µM FeCl3	f6'h1	6.5														B	mock	50µM FeEDTA	irt1	3.5
c	mock	50µM FeCl3	f6'h1	7.2														B	mock	50µM FeEDTA	irt1	5.3
c	mock	50µM FeCl3	f6'h1	5														B	mock	50µM FeEDTA	irt1	5.4
c	mock	50µM FeCl3	f6'h1	5.1														B	mock	50µM FeEDTA	irt1	6.9
c	mock	50µM FeCl3	f6'h1	3.2														B	mock	50µM FeEDTA	irt1	6.7
c	mock	50µM FeCl3	f6'h1	4.9														B	mock	50µM FeEDTA	irt1	2.9
c	F80	50µM FeCl3	f6'h1	7														B	mock	50µM FeEDTA	irt1	NA
c	F80	50µM FeCl3	f6'h1	8														B	mock	50µM FeEDTA	irt1	4.1
c	F80	50µM FeCl3	f6'h1	7.3														B	mock	50µM FeEDTA	irt1	2.6
c	F80	50µM FeCl3	f6'h1	7.2														B	mock	50µM FeEDTA	irt1	5.1
c	F80	50µM FeCl3	f6'h1	2														B	mock	50µM FeEDTA	irt1	3.7
c	F80	50µM FeCl3	f6'h1	5.3														B	mock	50µM FeEDTA	irt1	5
c	F80	50µM FeCl3	f6'h1	6.5														B	mock	50µM FeEDTA	irt1	5.3
c	F80	50µM FeCl3	f6'h1	7.3														B	mock	50µM FeEDTA	irt1	NA
c	F80	50µM FeCl3	f6'h1	5.6														B	mock	50µM FeEDTA	fro2	4.1
c	F80	50µM FeCl3	f6'h1	5.6														B	mock	50µM FeEDTA	fro2	3.6
c	F80	50µM FeCl3	f6'h1	2.6														B	mock	50µM FeEDTA	fro2	1.4
c	F80	50µM FeCl3	f6'h1	5														B	mock	50µM FeEDTA	fro2	2.6
c	F80	50µM FeCl3	f6'h1	8.4														B	mock	50µM FeEDTA	fro2	5.6
c	F80	50µM FeCl3	f6'h1	8.3														B	mock	50µM FeEDTA	fro2	5.5
c	F80	50µM FeCl3	f6'h1	6.3														B	mock	50µM FeEDTA	fro2	4.7
c	F80	50µM FeCl3	f6'h1	5.5														B	mock	50µM FeEDTA	fro2	3.6
c	F80	50µM FeCl3	f6'h1	5.4														B	mock	50µM FeEDTA	fro2	2.4
c	F80	50µM FeCl3	f6'h1	6.1														B	mock	50µM FeEDTA	fro2	2.9
c	F80	50µM FeCl3	f6'h1	3.4														B	mock	50µM FeEDTA	fro2	5.7
c	F80	50µM FeCl3	f6'h1	5														B	mock	50µM FeEDTA	fro2	6.5
c	F80	50µM FeCl3	f6'h1	6.3														B	mock	50µM FeEDTA	fro2	2.9
c	F80	50µM FeCl3	f6'h1	10														B	mock	50µM FeEDTA	fro2	1
c	F80	50µM FeCl3	f6'h1	6.9														B	mock	50µM FeEDTA	fro2	4.8
c	F80	50µM FeCl3	f6'h1	6.7														B	mock	50µM FeEDTA	fro2	2.7
c	F80	50µM FeCl3	f6'h1	5.4														B	mock	50µM FeEDTA	fro2	5.7
c	F80	50µM FeCl3	f6'h1	5.6														B	mock	50µM FeEDTA	fro2	2.9
c	F80	50µM FeCl3	f6'h1	8.1														B	mock	50µM FeEDTA	fro2	3.3
c	F80	50µM FeCl3	f6'h1	6.9														B	mock	50µM FeEDTA	fro2	8
c	F80	50µM FeCl3	f6'h1	4.9														B	mock	50µM FeEDTA	fro2	5.5
c	F80	50µM FeCl3	f6'h1	5														B	mock	50µM FeEDTA	fro2	3.8
c	F80	50µM FeCl3	f6'h1	6.1														B	mock	50µM FeEDTA	fro2	5.2
c	F80	50µM FeCl3	f6'h1	6.5														B	mock	50µM FeEDTA	fro2	4.2
c	F80	50µM FeCl3	f6'h1	4.7														B	mock	50µM FeEDTA	fro2	5.4
c	F80	50µM FeCl3	f6'h1	4.2														B	mock	50µM FeEDTA	fro2	5
c	F80	50µM FeCl3	f6'h1	4.3														B	mock	50µM FeEDTA	fro2	5.3
c	mock	50µM FeCl3	pdr9	6.8														B	mock	50µM FeEDTA	fro2	3.5
c	mock	50µM FeCl3	pdr9	4.9														B	F80	50µM FeEDTA	col0	8.4
c	mock	50µM FeCl3	pdr9	7.1														B	F80	50µM FeEDTA	col0	8.1
c	mock	50µM FeCl3	pdr9	5														B	F80	50µM FeEDTA	col0	7.6
c	mock	50µM FeCl3	pdr9	6.3														B	F80	50µM FeEDTA	col0	6.3
c	mock	50µM FeCl3	pdr9	4.8														B	F80	50µM FeEDTA	col0	5.5
c	mock	50µM FeCl3	pdr9	6.5														B	F80	50µM FeEDTA	col0	9.3
c	mock	50µM FeCl3	pdr9	4														B	F80	50µM FeEDTA	col0	NA
c	mock	50µM FeCl3	pdr9	3.8														B	F80	50µM FeEDTA	col0	2.9
c	mock	50µM FeCl3	pdr9	3.4														B	F80	50µM FeEDTA	col0	6.4
c	mock	50µM FeCl3	pdr9	2.7														B	F80	50µM FeEDTA	col0	7.9
c	mock	50µM FeCl3	pdr9	3.2														B	F80	50µM FeEDTA	col0	4.5
c	mock	50µM FeCl3	pdr9	3.9														B	F80	50µM FeEDTA	col0	8.9
c	mock	50µM FeCl3	pdr9	3.5														B	F80	50µM FeEDTA	col0	6.7
c	mock	50µM FeCl3	pdr9	4.3														B	F80	50µM FeEDTA	col0	4.8
c	mock	50µM FeCl3	pdr9	3.9														B	F80	50µM FeEDTA	col0	6.6
c	mock	50µM FeCl3	pdr9	2.9														B	F80	50µM FeEDTA	col0	4.4
c	mock	50µM FeCl3	pdr9	2.7														B	F80	50µM FeEDTA	col0	6.9
c	mock	50µM FeCl3	pdr9	4.1														B	F80	50µM FeEDTA	col0	7
c	mock	50µM FeCl3	pdr9	3.5														B	F80	50µM FeEDTA	col0	6.6
c	mock	50µM FeCl3	pdr9	3														B	F80	50µM FeEDTA	col0	6.8
c	mock	50µM FeCl3	pdr9	4														B	F80	50µM FeEDTA	col0	5.1
c	mock	50µM FeCl3	pdr9	4.8														B	F80	50µM FeEDTA	col0	6.2
c	mock	50µM FeCl3	pdr9	3.7														B	F80	50µM FeEDTA	col0	6.7
c	mock	50µM FeCl3	pdr9	4														B	F80	50µM FeEDTA	col0	6
c	mock	50µM FeCl3	pdr9	4.5														B	F80	50µM FeEDTA	col0	10.1
c	mock	50µM FeCl3	pdr9	5.5														B	F80	50µM FeEDTA	col0	7.4
c	mock	50µM FeCl3	pdr9	3.9														B	F80	50µM FeEDTA	col0	8.5
c	F80	50µM FeCl3	pdr9	NA														B	F80	50µM FeEDTA	col0	6
c	F80	50µM FeCl3	pdr9	NA														B	F80	50µM FeEDTA	f6h1	4.1
c	F80	50µM FeCl3	pdr9	5.9														B	F80	50µM FeEDTA	f6h1	7.3
c	F80	50µM FeCl3	pdr9	6.4														B	F80	50µM FeEDTA	f6h1	5.2
c	F80	50µM FeCl3	pdr9	7.3														B	F80	50µM FeEDTA	f6h1	4.1
c	F80	50µM FeCl3	pdr9	5.2														B	F80	50µM FeEDTA	f6h1	8.5
c	F80	50µM FeCl3	pdr9	5.6														B	F80	50µM FeEDTA	f6h1	6.2
c	F80	50µM FeCl3	pdr9	5.5														B	F80	50µM FeEDTA	f6h1	NA
c	F80	50µM FeCl3	pdr9	5														B	F80	50µM FeEDTA	f6h1	4.8
c	F80	50µM FeCl3	pdr9	3.9														B	F80	50µM FeEDTA	f6h1	5
c	F80	50µM FeCl3	pdr9	6														B	F80	50µM FeEDTA	f6h1	5
c	F80	50µM FeCl3	pdr9	5														B	F80	50µM FeEDTA	f6h1	10.2
c	F80	50µM FeCl3	pdr9	5.3														B	F80	50µM FeEDTA	f6h1	4.1
c	F80	50µM FeCl3	pdr9	2.7														B	F80	50µM FeEDTA	f6h1	5.6
c	F80	50µM FeCl3	pdr9	6.7														B	F80	50µM FeEDTA	f6h1	3.3
c	F80	50µM FeCl3	pdr9	5.2														B	F80	50µM FeEDTA	f6h1	5.8
c	F80	50µM FeCl3	pdr9	3.2														B	F80	50µM FeEDTA	f6h1	2.3
c	F80	50µM FeCl3	pdr9	7.1														B	F80	50µM FeEDTA	f6h1	5
c	F80	50µM FeCl3	pdr9	3.8														B	F80	50µM FeEDTA	f6h1	6.7
c	F80	50µM FeCl3	pdr9	6.5														B	F80	50µM FeEDTA	f6h1	NA
c	F80	50µM FeCl3	pdr9	5.5														B	F80	50µM FeEDTA	f6h1	NA
c	F80	50µM FeCl3	pdr9	6.2														B	F80	50µM FeEDTA	f6h1	NA
c	F80	50µM FeCl3	pdr9	5.6														B	F80	50µM FeEDTA	f6h1	11.1
c	F80	50µM FeCl3	pdr9	5.7														B	F80	50µM FeEDTA	f6h1	8.6
c	F80	50µM FeCl3	pdr9	3														B	F80	50µM FeEDTA	f6h1	3.1
c	F80	50µM FeCl3	pdr9	6														B	F80	50µM FeEDTA	f6h1	NA
c	F80	50µM FeCl3	pdr9	5														B	F80	50µM FeEDTA	f6h1	NA
c	F80	50µM FeCl3	pdr9	5.2														B	F80	50µM FeEDTA	f6h1	NA
c	mock	50µM FeCl3	fro2	3.5														B	F80	50µM FeEDTA	f6h1	NA
c	mock	50µM FeCl3	fro2	3.5														B	F80	50µM FeEDTA	s8h	10.8
c	mock	50µM FeCl3	fro2	3.6														B	F80	50µM FeEDTA	s8h	5.3
c	mock	50µM FeCl3	fro2	3.9														B	F80	50µM FeEDTA	s8h	6.1
c	mock	50µM FeCl3	fro2	2.6														B	F80	50µM FeEDTA	s8h	4.6
c	mock	50µM FeCl3	fro2	4.3														B	F80	50µM FeEDTA	s8h	6.3
c	mock	50µM FeCl3	fro2	3.9														B	F80	50µM FeEDTA	s8h	2.8
c	mock	50µM FeCl3	fro2	3.3														B	F80	50µM FeEDTA	s8h	3.8
c	mock	50µM FeCl3	fro2	3.7														B	F80	50µM FeEDTA	s8h	3.7
c	mock	50µM FeCl3	fro2	4.1														B	F80	50µM FeEDTA	s8h	8.3
c	mock	50µM FeCl3	fro2	4.3														B	F80	50µM FeEDTA	s8h	4.7
c	mock	50µM FeCl3	fro2	3.3														B	F80	50µM FeEDTA	s8h	3.4
c	mock	50µM FeCl3	fro2	3.3														B	F80	50µM FeEDTA	s8h	6.1
c	mock	50µM FeCl3	fro2	4.5														B	F80	50µM FeEDTA	s8h	11.5
c	mock	50µM FeCl3	fro2	3.2														B	F80	50µM FeEDTA	s8h	4.9
c	mock	50µM FeCl3	fro2	3.2														B	F80	50µM FeEDTA	s8h	4.6
c	mock	50µM FeCl3	fro2	3.5														B	F80	50µM FeEDTA	s8h	7
c	mock	50µM FeCl3	fro2	4.1														B	F80	50µM FeEDTA	s8h	6.6
c	mock	50µM FeCl3	fro2	4.4														B	F80	50µM FeEDTA	s8h	4.8
c	mock	50µM FeCl3	fro2	3														B	F80	50µM FeEDTA	s8h	4.2
c	mock	50µM FeCl3	fro2	4.5														B	F80	50µM FeEDTA	s8h	NA
c	mock	50µM FeCl3	fro2	3.8														B	F80	50µM FeEDTA	s8h	NA
c	mock	50µM FeCl3	fro2	3.9														B	F80	50µM FeEDTA	s8h	NA
c	mock	50µM FeCl3	fro2	2.6														B	F80	50µM FeEDTA	s8h	NA
c	mock	50µM FeCl3	fro2	2.9														B	F80	50µM FeEDTA	s8h	NA
c	mock	50µM FeCl3	fro2	4.5														B	F80	50µM FeEDTA	s8h	NA
c	mock	50µM FeCl3	fro2	4.2														B	F80	50µM FeEDTA	s8h	NA
c	mock	50µM FeCl3	fro2	4.1														B	F80	50µM FeEDTA	s8h	NA
c	F80	50µM FeCl3	fro2	6.2														B	F80	50µM FeEDTA	s8h	NA
c	F80	50µM FeCl3	fro2	4.7														B	F80	50µM FeEDTA	cyp82c4	4.8
c	F80	50µM FeCl3	fro2	4.5														B	F80	50µM FeEDTA	cyp82c4	3.3
c	F80	50µM FeCl3	fro2	5.3														B	F80	50µM FeEDTA	cyp82c4	4.9
c	F80	50µM FeCl3	fro2	5.7														B	F80	50µM FeEDTA	cyp82c4	7.2
c	F80	50µM FeCl3	fro2	4.4														B	F80	50µM FeEDTA	cyp82c4	4.4
c	F80	50µM FeCl3	fro2	4.2														B	F80	50µM FeEDTA	cyp82c4	3.9
c	F80	50µM FeCl3	fro2	3.7														B	F80	50µM FeEDTA	cyp82c4	NA
c	F80	50µM FeCl3	fro2	4.6														B	F80	50µM FeEDTA	cyp82c4	6
c	F80	50µM FeCl3	fro2	4.9														B	F80	50µM FeEDTA	cyp82c4	8.4
c	F80	50µM FeCl3	fro2	4.8														B	F80	50µM FeEDTA	cyp82c4	6.8
c	F80	50µM FeCl3	fro2	5.3														B	F80	50µM FeEDTA	cyp82c4	3.1
c	F80	50µM FeCl3	fro2	4.3														B	F80	50µM FeEDTA	cyp82c4	NA
c	F80	50µM FeCl3	fro2	4.5														B	F80	50µM FeEDTA	cyp82c4	NA
c	F80	50µM FeCl3	fro2	0.8														B	F80	50µM FeEDTA	cyp82c4	NA
c	F80	50µM FeCl3	fro2	3.7														B	F80	50µM FeEDTA	cyp82c4	4.8
c	F80	50µM FeCl3	fro2	4.9														B	F80	50µM FeEDTA	cyp82c4	12.2
c	F80	50µM FeCl3	fro2	2.6														B	F80	50µM FeEDTA	cyp82c4	11.4
c	F80	50µM FeCl3	fro2	4.1														B	F80	50µM FeEDTA	cyp82c4	4.6
c	F80	50µM FeCl3	fro2	6.1														B	F80	50µM FeEDTA	cyp82c4	NA
c	F80	50µM FeCl3	fro2	2.7														B	F80	50µM FeEDTA	cyp82c4	NA
c	F80	50µM FeCl3	fro2	7.5														B	F80	50µM FeEDTA	cyp82c4	NA
c	F80	50µM FeCl3	fro2	5.6														B	F80	50µM FeEDTA	cyp82c4	5.7
c	F80	50µM FeCl3	fro2	3.7														B	F80	50µM FeEDTA	cyp82c4	3.8
c	F80	50µM FeCl3	fro2	6														B	F80	50µM FeEDTA	cyp82c4	5.3
c	F80	50µM FeCl3	fro2	5.8														B	F80	50µM FeEDTA	cyp82c4	6.5
c	F80	50µM FeCl3	fro2	4.5														B	F80	50µM FeEDTA	cyp82c4	NA
c	F80	50µM FeCl3	fro2	3.2														B	F80	50µM FeEDTA	cyp82c4	NA
c	mock	50µM FeCl3	s8h	4.7														B	F80	50µM FeEDTA	cyp82c4	NA
c	mock	50µM FeCl3	s8h	3.5														B	F80	50µM FeEDTA	irt1	19.2
c	mock	50µM FeCl3	s8h	4.2														B	F80	50µM FeEDTA	irt1	6.2
c	mock	50µM FeCl3	s8h	3.4														B	F80	50µM FeEDTA	irt1	10.7
c	mock	50µM FeCl3	s8h	4.6														B	F80	50µM FeEDTA	irt1	14.4
c	mock	50µM FeCl3	s8h	4.9														B	F80	50µM FeEDTA	irt1	NA
c	mock	50µM FeCl3	s8h	3.4														B	F80	50µM FeEDTA	irt1	NA
c	mock	50µM FeCl3	s8h	3.9														B	F80	50µM FeEDTA	irt1	NA
c	mock	50µM FeCl3	s8h	4														B	F80	50µM FeEDTA	irt1	5.1
c	mock	50µM FeCl3	s8h	6.3														B	F80	50µM FeEDTA	irt1	5.7
c	mock	50µM FeCl3	s8h	4														B	F80	50µM FeEDTA	irt1	NA
c	mock	50µM FeCl3	s8h	5.4														B	F80	50µM FeEDTA	irt1	NA
c	mock	50µM FeCl3	s8h	5.1														B	F80	50µM FeEDTA	irt1	NA
c	mock	50µM FeCl3	s8h	5														B	F80	50µM FeEDTA	irt1	NA
c	mock	50µM FeCl3	s8h	7.4														B	F80	50µM FeEDTA	irt1	NA
c	mock	50µM FeCl3	s8h	5.1														B	F80	50µM FeEDTA	irt1	4.4
c	mock	50µM FeCl3	s8h	7.3														B	F80	50µM FeEDTA	irt1	8.3
c	mock	50µM FeCl3	s8h	3.4														B	F80	50µM FeEDTA	irt1	8.9
c	mock	50µM FeCl3	s8h	6.7														B	F80	50µM FeEDTA	irt1	NA
c	mock	50µM FeCl3	s8h	8.1														B	F80	50µM FeEDTA	irt1	NA
c	mock	50µM FeCl3	s8h	4.1														B	F80	50µM FeEDTA	irt1	NA
c	mock	50µM FeCl3	s8h	12														B	F80	50µM FeEDTA	irt1	NA
c	mock	50µM FeCl3	s8h	5.4														B	F80	50µM FeEDTA	irt1	9.7
c	mock	50µM FeCl3	s8h	5.8														B	F80	50µM FeEDTA	irt1	12.6
c	mock	50µM FeCl3	s8h	7														B	F80	50µM FeEDTA	irt1	11.3
c	mock	50µM FeCl3	s8h	3.4														B	F80	50µM FeEDTA	irt1	NA
c	mock	50µM FeCl3	s8h	4.1														B	F80	50µM FeEDTA	irt1	NA
c	mock	50µM FeCl3	s8h	5.4														B	F80	50µM FeEDTA	irt1	NA
c	F80	50µM FeCl3	s8h	9.3														B	F80	50µM FeEDTA	irt1	NA
c	F80	50µM FeCl3	s8h	5.8														B	F80	50µM FeEDTA	fro2	3.9
c	F80	50µM FeCl3	s8h	8.1														B	F80	50µM FeEDTA	fro2	8.5
c	F80	50µM FeCl3	s8h	8.4														B	F80	50µM FeEDTA	fro2	5
c	F80	50µM FeCl3	s8h	0														B	F80	50µM FeEDTA	fro2	9.5
c	F80	50µM FeCl3	s8h	7.3														B	F80	50µM FeEDTA	fro2	NA
c	F80	50µM FeCl3	s8h	3.7														B	F80	50µM FeEDTA	fro2	NA
c	F80	50µM FeCl3	s8h	7.2														B	F80	50µM FeEDTA	fro2	NA
c	F80	50µM FeCl3	s8h	7.5														B	F80	50µM FeEDTA	fro2	9
c	F80	50µM FeCl3	s8h	9														B	F80	50µM FeEDTA	fro2	3.3
c	F80	50µM FeCl3	s8h	6.7														B	F80	50µM FeEDTA	fro2	NA
c	F80	50µM FeCl3	s8h	5.9														B	F80	50µM FeEDTA	fro2	NA
c	F80	50µM FeCl3	s8h	8.7														B	F80	50µM FeEDTA	fro2	NA
c	F80	50µM FeCl3	s8h	6.3														B	F80	50µM FeEDTA	fro2	NA
c	F80	50µM FeCl3	s8h	2.8														B	F80	50µM FeEDTA	fro2	NA
c	F80	50µM FeCl3	s8h	7.1														B	F80	50µM FeEDTA	fro2	4.1
c	F80	50µM FeCl3	s8h	5.9														B	F80	50µM FeEDTA	fro2	6.5
c	F80	50µM FeCl3	s8h	5.6														B	F80	50µM FeEDTA	fro2	5.8
c	F80	50µM FeCl3	s8h	6.8														B	F80	50µM FeEDTA	fro2	1
c	F80	50µM FeCl3	s8h	5.9														B	F80	50µM FeEDTA	fro2	NA
c	F80	50µM FeCl3	s8h	4.6														B	F80	50µM FeEDTA	fro2	NA
c	F80	50µM FeCl3	s8h	NA														B	F80	50µM FeEDTA	fro2	NA
c	F80	50µM FeCl3	s8h	8.8														B	F80	50µM FeEDTA	fro2	7.3
c	F80	50µM FeCl3	s8h	7.6														B	F80	50µM FeEDTA	fro2	6.1
c	F80	50µM FeCl3	s8h	6.9														B	F80	50µM FeEDTA	fro2	NA
c	F80	50µM FeCl3	s8h	7.9														B	F80	50µM FeEDTA	fro2	NA
c	F80	50µM FeCl3	s8h	9.7														B	F80	50µM FeEDTA	fro2	NA
c	F80	50µM FeCl3	s8h	10.6														B	F80	50µM FeEDTA	fro2	NA
c	mock	50µM FeCl3	cyp82c4	4.5														B	F80	50µM FeEDTA	fro2	NA
c	mock	50µM FeCl3	cyp82c4	5.6														B	mock	50µM FeCl3	col0	3.4
c	mock	50µM FeCl3	cyp82c4	3.8														B	mock	50µM FeCl3	col0	2.7
c	mock	50µM FeCl3	cyp82c4	4.3														B	mock	50µM FeCl3	col0	4.3
c	mock	50µM FeCl3	cyp82c4	4.1														B	mock	50µM FeCl3	col0	3.1
c	mock	50µM FeCl3	cyp82c4	3.8														B	mock	50µM FeCl3	col0	3.6
c	mock	50µM FeCl3	cyp82c4	4.8														B	mock	50µM FeCl3	col0	3.1
c	mock	50µM FeCl3	cyp82c4	4.2														B	mock	50µM FeCl3	col0	2.5
c	mock	50µM FeCl3	cyp82c4	3.9														B	mock	50µM FeCl3	col0	2.9
c	mock	50µM FeCl3	cyp82c4	4.6														B	mock	50µM FeCl3	col0	2.9
c	mock	50µM FeCl3	cyp82c4	4.6														B	mock	50µM FeCl3	col0	2.8
c	mock	50µM FeCl3	cyp82c4	4.3														B	mock	50µM FeCl3	col0	3.2
c	mock	50µM FeCl3	cyp82c4	4.7														B	mock	50µM FeCl3	col0	3.6
c	mock	50µM FeCl3	cyp82c4	4.4														B	mock	50µM FeCl3	col0	3.8
c	mock	50µM FeCl3	cyp82c4	5														B	mock	50µM FeCl3	col0	4.1
c	mock	50µM FeCl3	cyp82c4	4.5														B	mock	50µM FeCl3	f6h1	2
c	mock	50µM FeCl3	cyp82c4	4.1														B	mock	50µM FeCl3	f6h1	2.1
c	mock	50µM FeCl3	cyp82c4	5.4														B	mock	50µM FeCl3	f6h1	1.3
c	mock	50µM FeCl3	cyp82c4	4.9														B	mock	50µM FeCl3	f6h1	1.7
c	mock	50µM FeCl3	cyp82c4	4.8														B	mock	50µM FeCl3	f6h1	1.4
c	mock	50µM FeCl3	cyp82c4	4.1														B	mock	50µM FeCl3	f6h1	1.8
c	mock	50µM FeCl3	cyp82c4	7.5														B	mock	50µM FeCl3	f6h1	1.2
c	mock	50µM FeCl3	cyp82c4	8														B	mock	50µM FeCl3	f6h1	3.4
c	mock	50µM FeCl3	cyp82c4	5.8														B	mock	50µM FeCl3	f6h1	1.2
c	mock	50µM FeCl3	cyp82c4	6.2														B	mock	50µM FeCl3	f6h1	2.8
c	mock	50µM FeCl3	cyp82c4	4.9														B	mock	50µM FeCl3	f6h1	1.5
c	mock	50µM FeCl3	cyp82c4	5.6														B	mock	50µM FeCl3	f6h1	1.6
c	mock	50µM FeCl3	cyp82c4	6.7														B	mock	50µM FeCl3	f6h1	2.2
c	F80	50µM FeCl3	cyp82c4	7.8														B	mock	50µM FeCl3	f6h1	2.3
c	F80	50µM FeCl3	cyp82c4	6.9														B	mock	50µM FeCl3	s8h	1.9
c	F80	50µM FeCl3	cyp82c4	10.5														B	mock	50µM FeCl3	s8h	2.5
c	F80	50µM FeCl3	cyp82c4	6.7														B	mock	50µM FeCl3	s8h	2.9
c	F80	50µM FeCl3	cyp82c4	8.6														B	mock	50µM FeCl3	s8h	2.6
c	F80	50µM FeCl3	cyp82c4	2.4														B	mock	50µM FeCl3	s8h	3.1
c	F80	50µM FeCl3	cyp82c4	8.3														B	mock	50µM FeCl3	s8h	1.9
c	F80	50µM FeCl3	cyp82c4	3.2														B	mock	50µM FeCl3	s8h	4.2
c	F80	50µM FeCl3	cyp82c4	5.9														B	mock	50µM FeCl3	s8h	1.4
c	F80	50µM FeCl3	cyp82c4	4.6														B	mock	50µM FeCl3	s8h	2.4
c	F80	50µM FeCl3	cyp82c4	6.2														B	mock	50µM FeCl3	s8h	3.4
c	F80	50µM FeCl3	cyp82c4	4.3														B	mock	50µM FeCl3	s8h	3.7
c	F80	50µM FeCl3	cyp82c4	6.9														B	mock	50µM FeCl3	s8h	1.9
c	F80	50µM FeCl3	cyp82c4	7.1														B	mock	50µM FeCl3	s8h	4.6
c	F80	50µM FeCl3	cyp82c4	5.1														B	mock	50µM FeCl3	s8h	2.1
c	F80	50µM FeCl3	cyp82c4	1.7														B	mock	50µM FeCl3	cyp82c4	4.1
c	F80	50µM FeCl3	cyp82c4	4.9														B	mock	50µM FeCl3	cyp82c4	2.9
c	F80	50µM FeCl3	cyp82c4	4.3														B	mock	50µM FeCl3	cyp82c4	2.9
c	F80	50µM FeCl3	cyp82c4	5.6														B	mock	50µM FeCl3	cyp82c4	3.6
c	F80	50µM FeCl3	cyp82c4	6.2														B	mock	50µM FeCl3	cyp82c4	3.2
c	F80	50µM FeCl3	cyp82c4	5.3														B	mock	50µM FeCl3	cyp82c4	4.4
c	F80	50µM FeCl3	cyp82c4	9.9														B	mock	50µM FeCl3	cyp82c4	4.8
c	F80	50µM FeCl3	cyp82c4	7.4														B	mock	50µM FeCl3	cyp82c4	1.8
c	F80	50µM FeCl3	cyp82c4	9.2														B	mock	50µM FeCl3	cyp82c4	2.7
c	F80	50µM FeCl3	cyp82c4	4.8														B	mock	50µM FeCl3	cyp82c4	4.4
c	F80	50µM FeCl3	cyp82c4	8.8														B	mock	50µM FeCl3	cyp82c4	2.3
c	F80	50µM FeCl3	cyp82c4	7														B	mock	50µM FeCl3	cyp82c4	2.2
c	F80	50µM FeCl3	cyp82c4	8														B	mock	50µM FeCl3	cyp82c4	3.8
d	mock	50µM FeCl3	col0	9.2														B	mock	50µM FeCl3	cyp82c4	2.4
d	mock	50µM FeCl3	col0	5.7														B	mock	50µM FeCl3	irt1	5.8
d	mock	50µM FeCl3	col0	7.6														B	mock	50µM FeCl3	irt1	5.1
d	mock	50µM FeCl3	col0	3.9														B	mock	50µM FeCl3	irt1	3.9
d	mock	50µM FeCl3	col0	6.9														B	mock	50µM FeCl3	irt1	5.9
d	mock	50µM FeCl3	col0	6.4														B	mock	50µM FeCl3	irt1	4.4
d	mock	50µM FeCl3	col0	7.2														B	mock	50µM FeCl3	irt1	2.9
d	mock	50µM FeCl3	col0	6.4														B	mock	50µM FeCl3	irt1	NA
d	mock	50µM FeCl3	col0	5.1														B	mock	50µM FeCl3	irt1	5.3
d	mock	50µM FeCl3	col0	5.8														B	mock	50µM FeCl3	irt1	3.7
d	mock	50µM FeCl3	col0	6.1														B	mock	50µM FeCl3	irt1	6.6
d	mock	50µM FeCl3	col0	5.5														B	mock	50µM FeCl3	irt1	2.9
d	mock	50µM FeCl3	col0	4.6														B	mock	50µM FeCl3	irt1	4.7
d	mock	50µM FeCl3	col0	5.6														B	mock	50µM FeCl3	irt1	3.1
d	mock	50µM FeCl3	col0	9.4														B	mock	50µM FeCl3	irt1	NA
d	mock	50µM FeCl3	col0	6.8														B	mock	50µM FeCl3	fro2	2.5
d	mock	50µM FeCl3	col0	0														B	mock	50µM FeCl3	fro2	2.5
d	mock	50µM FeCl3	col0	5.7														B	mock	50µM FeCl3	fro2	2.9
d	mock	50µM FeCl3	col0	5.9														B	mock	50µM FeCl3	fro2	3.1
d	mock	50µM FeCl3	col0	4.4														B	mock	50µM FeCl3	fro2	2.6
d	mock	50µM FeCl3	col0	3.6														B	mock	50µM FeCl3	fro2	2
d	mock	50µM FeCl3	col0	10.1														B	mock	50µM FeCl3	fro2	2.1
d	mock	50µM FeCl3	col0	13														B	mock	50µM FeCl3	fro2	3.2
d	mock	50µM FeCl3	col0	9.8														B	mock	50µM FeCl3	fro2	2.7
d	mock	50µM FeCl3	col0	9.1														B	mock	50µM FeCl3	fro2	3
d	mock	50µM FeCl3	col0	10.1														B	mock	50µM FeCl3	fro2	2
d	mock	50µM FeCl3	col0	11.5														B	mock	50µM FeCl3	fro2	4.4
d	mock	50µM FeCl3	col0	6														B	mock	50µM FeCl3	fro2	3.4
d	F80	50µM FeCl3	col0	9.1														B	mock	50µM FeCl3	fro2	2.5
d	F80	50µM FeCl3	col0	7.6														B	F80	50µM FeCl3	col0	3.1
d	F80	50µM FeCl3	col0	7.3														B	F80	50µM FeCl3	col0	NA
d	F80	50µM FeCl3	col0	7.4														B	F80	50µM FeCl3	col0	NA
d	F80	50µM FeCl3	col0	7.6														B	F80	50µM FeCl3	col0	NA
d	F80	50µM FeCl3	col0	2.8														B	F80	50µM FeCl3	col0	10.3
d	F80	50µM FeCl3	col0	7.4														B	F80	50µM FeCl3	col0	12.7
d	F80	50µM FeCl3	col0	6.8														B	F80	50µM FeCl3	col0	NA
d	F80	50µM FeCl3	col0	6.4														B	F80	50µM FeCl3	col0	NA
d	F80	50µM FeCl3	col0	7.6														B	F80	50µM FeCl3	col0	NA
d	F80	50µM FeCl3	col0	8.1														B	F80	50µM FeCl3	col0	NA
d	F80	50µM FeCl3	col0	6.4														B	F80	50µM FeCl3	col0	NA
d	F80	50µM FeCl3	col0	5.4														B	F80	50µM FeCl3	col0	NA
d	F80	50µM FeCl3	col0	6.7														B	F80	50µM FeCl3	col0	NA
d	F80	50µM FeCl3	col0	6.1														B	F80	50µM FeCl3	col0	NA
d	F80	50µM FeCl3	col0	6.7														B	F80	50µM FeCl3	f6h1	0.7
d	F80	50µM FeCl3	col0	6.8														B	F80	50µM FeCl3	f6h1	1.4
d	F80	50µM FeCl3	col0	7.2														B	F80	50µM FeCl3	f6h1	0.6
d	F80	50µM FeCl3	col0	6.6														B	F80	50µM FeCl3	f6h1	0
d	F80	50µM FeCl3	col0	7.4														B	F80	50µM FeCl3	f6h1	NA
d	F80	50µM FeCl3	col0	6.8														B	F80	50µM FeCl3	f6h1	NA
d	F80	50µM FeCl3	col0	9.5														B	F80	50µM FeCl3	f6h1	NA
d	F80	50µM FeCl3	col0	9.4														B	F80	50µM FeCl3	f6h1	1.1
d	F80	50µM FeCl3	col0	7.4														B	F80	50µM FeCl3	f6h1	2.3
d	F80	50µM FeCl3	col0	6.6														B	F80	50µM FeCl3	f6h1	2.5
d	F80	50µM FeCl3	col0	7.6														B	F80	50µM FeCl3	f6h1	2.5
d	F80	50µM FeCl3	col0	7.1														B	F80	50µM FeCl3	f6h1	3.3
d	F80	50µM FeCl3	col0	6.8														B	F80	50µM FeCl3	f6h1	NA
d	mock	50µM FeCl3	f6'h1	2.6														B	F80	50µM FeCl3	f6h1	NA
d	mock	50µM FeCl3	f6'h1	2.8														B	F80	50µM FeCl3	s8h	0.5
d	mock	50µM FeCl3	f6'h1	3														B	F80	50µM FeCl3	s8h	4.1
d	mock	50µM FeCl3	f6'h1	3.4														B	F80	50µM FeCl3	s8h	3.8
d	mock	50µM FeCl3	f6'h1	3.6														B	F80	50µM FeCl3	s8h	NA
d	mock	50µM FeCl3	f6'h1	2.4														B	F80	50µM FeCl3	s8h	NA
d	mock	50µM FeCl3	f6'h1	1.9														B	F80	50µM FeCl3	s8h	NA
d	mock	50µM FeCl3	f6'h1	3.7														B	F80	50µM FeCl3	s8h	NA
d	mock	50µM FeCl3	f6'h1	4.2														B	F80	50µM FeCl3	s8h	2.9
d	mock	50µM FeCl3	f6'h1	4.1														B	F80	50µM FeCl3	s8h	1.1
d	mock	50µM FeCl3	f6'h1	2.8														B	F80	50µM FeCl3	s8h	5.1
d	mock	50µM FeCl3	f6'h1	3.6														B	F80	50µM FeCl3	s8h	3.9
d	mock	50µM FeCl3	f6'h1	4														B	F80	50µM FeCl3	s8h	NA
d	mock	50µM FeCl3	f6'h1	4.2														B	F80	50µM FeCl3	s8h	NA
d	mock	50µM FeCl3	f6'h1	2.3														B	F80	50µM FeCl3	s8h	NA
d	mock	50µM FeCl3	f6'h1	4.2														B	F80	50µM FeCl3	cyp82c4	1
d	mock	50µM FeCl3	f6'h1	4.7														B	F80	50µM FeCl3	cyp82c4	3.1
d	mock	50µM FeCl3	f6'h1	3.4														B	F80	50µM FeCl3	cyp82c4	5.6
d	mock	50µM FeCl3	f6'h1	3.3														B	F80	50µM FeCl3	cyp82c4	6.6
d	mock	50µM FeCl3	f6'h1	4.2														B	F80	50µM FeCl3	cyp82c4	NA
d	mock	50µM FeCl3	f6'h1	4.6														B	F80	50µM FeCl3	cyp82c4	NA
d	mock	50µM FeCl3	f6'h1	4.3														B	F80	50µM FeCl3	cyp82c4	NA
d	mock	50µM FeCl3	f6'h1	5.1														B	F80	50µM FeCl3	cyp82c4	7.6
d	mock	50µM FeCl3	f6'h1	4.9														B	F80	50µM FeCl3	cyp82c4	8.1
d	mock	50µM FeCl3	f6'h1	3.1														B	F80	50µM FeCl3	cyp82c4	8.8
d	mock	50µM FeCl3	f6'h1	4.8														B	F80	50µM FeCl3	cyp82c4	NA
d	mock	50µM FeCl3	f6'h1	4.9														B	F80	50µM FeCl3	cyp82c4	NA
d	mock	50µM FeCl3	f6'h1	4.1														B	F80	50µM FeCl3	cyp82c4	NA
d	F80	50µM FeCl3	f6'h1	3.6														B	F80	50µM FeCl3	cyp82c4	NA
d	F80	50µM FeCl3	f6'h1	4.6														B	F80	50µM FeCl3	irt1	1.8
d	F80	50µM FeCl3	f6'h1	4.2														B	F80	50µM FeCl3	irt1	4.8
d	F80	50µM FeCl3	f6'h1	3.7														B	F80	50µM FeCl3	irt1	2.5
d	F80	50µM FeCl3	f6'h1	4														B	F80	50µM FeCl3	irt1	5
d	F80	50µM FeCl3	f6'h1	3.2														B	F80	50µM FeCl3	irt1	1.6
d	F80	50µM FeCl3	f6'h1	3														B	F80	50µM FeCl3	irt1	4.9
d	F80	50µM FeCl3	f6'h1	1.7														B	F80	50µM FeCl3	irt1	2.7
d	F80	50µM FeCl3	f6'h1	3.4														B	F80	50µM FeCl3	irt1	NA
d	F80	50µM FeCl3	f6'h1	3.8														B	F80	50µM FeCl3	irt1	4.9
d	F80	50µM FeCl3	f6'h1	3.2														B	F80	50µM FeCl3	irt1	4.4
d	F80	50µM FeCl3	f6'h1	3.9														B	F80	50µM FeCl3	irt1	5.7
d	F80	50µM FeCl3	f6'h1	2.6														B	F80	50µM FeCl3	irt1	5
d	F80	50µM FeCl3	f6'h1	4														B	F80	50µM FeCl3	irt1	5.1
d	F80	50µM FeCl3	f6'h1	4.7														B	F80	50µM FeCl3	irt1	NA
d	F80	50µM FeCl3	f6'h1	3.7														B	F80	50µM FeCl3	fro2	0
d	F80	50µM FeCl3	f6'h1	4.3														B	F80	50µM FeCl3	fro2	2.7
d	F80	50µM FeCl3	f6'h1	5.5														B	F80	50µM FeCl3	fro2	NA
d	F80	50µM FeCl3	f6'h1	3.9														B	F80	50µM FeCl3	fro2	NA
d	F80	50µM FeCl3	f6'h1	2.7														B	F80	50µM FeCl3	fro2	NA
d	F80	50µM FeCl3	f6'h1	2														B	F80	50µM FeCl3	fro2	NA
d	F80	50µM FeCl3	f6'h1	4.5														B	F80	50µM FeCl3	fro2	NA
d	F80	50µM FeCl3	f6'h1	5.5														B	F80	50µM FeCl3	fro2	NA
d	F80	50µM FeCl3	f6'h1	3.6														B	F80	50µM FeCl3	fro2	NA
d	F80	50µM FeCl3	f6'h1	2														B	F80	50µM FeCl3	fro2	NA
d	F80	50µM FeCl3	f6'h1	5.5														B	F80	50µM FeCl3	fro2	NA
d	F80	50µM FeCl3	f6'h1	3														B	F80	50µM FeCl3	fro2	NA
d	F80	50µM FeCl3	f6'h1	3.7														B	F80	50µM FeCl3	fro2	NA
d	mock	50µM FeCl3	pdr9	4.5														B	F80	50µM FeCl3	fro2	NA
d	mock	50µM FeCl3	pdr9	3.1
d	mock	50µM FeCl3	pdr9	3.4
d	mock	50µM FeCl3	pdr9	4.2
d	mock	50µM FeCl3	pdr9	5.2
d	mock	50µM FeCl3	pdr9	4.2
d	mock	50µM FeCl3	pdr9	4.7
d	mock	50µM FeCl3	pdr9	4.3
d	mock	50µM FeCl3	pdr9	4.6
d	mock	50µM FeCl3	pdr9	4.7
d	mock	50µM FeCl3	pdr9	5.2
d	mock	50µM FeCl3	pdr9	4.2
d	mock	50µM FeCl3	pdr9	4.5
d	mock	50µM FeCl3	pdr9	3
d	mock	50µM FeCl3	pdr9	2.8
d	mock	50µM FeCl3	pdr9	3.5
d	mock	50µM FeCl3	pdr9	3.5
d	mock	50µM FeCl3	pdr9	3.4
d	mock	50µM FeCl3	pdr9	3.8
d	mock	50µM FeCl3	pdr9	3.6
d	mock	50µM FeCl3	pdr9	3.4
d	mock	50µM FeCl3	pdr9	4.5
d	mock	50µM FeCl3	pdr9	3.5
d	mock	50µM FeCl3	pdr9	3.6
d	mock	50µM FeCl3	pdr9	4.3
d	mock	50µM FeCl3	pdr9	3.7
d	mock	50µM FeCl3	pdr9	3.6
d	mock	50µM FeCl3	pdr9	3.3
d	F80	50µM FeCl3	pdr9	4.5
d	F80	50µM FeCl3	pdr9	5.8
d	F80	50µM FeCl3	pdr9	1.1
d	F80	50µM FeCl3	pdr9	3.8
d	F80	50µM FeCl3	pdr9	5.1
d	F80	50µM FeCl3	pdr9	4
d	F80	50µM FeCl3	pdr9	3.9
d	F80	50µM FeCl3	pdr9	5.3
d	F80	50µM FeCl3	pdr9	5.5
d	F80	50µM FeCl3	pdr9	5.6
d	F80	50µM FeCl3	pdr9	4.9
d	F80	50µM FeCl3	pdr9	6.5
d	F80	50µM FeCl3	pdr9	6.7
d	F80	50µM FeCl3	pdr9	5.7
d	F80	50µM FeCl3	pdr9	4.5
d	F80	50µM FeCl3	pdr9	4.1
d	F80	50µM FeCl3	pdr9	6.8
d	F80	50µM FeCl3	pdr9	5.8
d	F80	50µM FeCl3	pdr9	5.3
d	F80	50µM FeCl3	pdr9	4.5
d	F80	50µM FeCl3	pdr9	4.7
d	F80	50µM FeCl3	pdr9	7.5
d	F80	50µM FeCl3	pdr9	6.6
d	F80	50µM FeCl3	pdr9	6.9
d	F80	50µM FeCl3	pdr9	5.6
d	F80	50µM FeCl3	pdr9	6.8
d	F80	50µM FeCl3	pdr9	6.1
d	F80	50µM FeCl3	pdr9	6.2
d	mock	50µM FeCl3	fro2	3.8
d	mock	50µM FeCl3	fro2	4.5
d	mock	50µM FeCl3	fro2	3.9
d	mock	50µM FeCl3	fro2	5.9
d	mock	50µM FeCl3	fro2	1.7
d	mock	50µM FeCl3	fro2	4
d	mock	50µM FeCl3	fro2	4.3
d	mock	50µM FeCl3	fro2	NA
d	mock	50µM FeCl3	fro2	2.5
d	mock	50µM FeCl3	fro2	3.4
d	mock	50µM FeCl3	fro2	3.7
d	mock	50µM FeCl3	fro2	3.6
d	mock	50µM FeCl3	fro2	3.7
d	mock	50µM FeCl3	fro2	3.4
d	mock	50µM FeCl3	fro2	3.9
d	mock	50µM FeCl3	fro2	3.4
d	mock	50µM FeCl3	fro2	2.7
d	mock	50µM FeCl3	fro2	3.6
d	mock	50µM FeCl3	fro2	3.2
d	mock	50µM FeCl3	fro2	3.7
d	mock	50µM FeCl3	fro2	3.5
d	mock	50µM FeCl3	fro2	3.4
d	mock	50µM FeCl3	fro2	2
d	mock	50µM FeCl3	fro2	3.2
d	mock	50µM FeCl3	fro2	3.2
d	mock	50µM FeCl3	fro2	2.9
d	mock	50µM FeCl3	fro2	2.6
d	mock	50µM FeCl3	fro2	2.8
d	F80	50µM FeCl3	fro2	6.6
d	F80	50µM FeCl3	fro2	6.4
d	F80	50µM FeCl3	fro2	5.2
d	F80	50µM FeCl3	fro2	2.5
d	F80	50µM FeCl3	fro2	7.5
d	F80	50µM FeCl3	fro2	5.2
d	F80	50µM FeCl3	fro2	4.6
d	F80	50µM FeCl3	fro2	5.7
d	F80	50µM FeCl3	fro2	5.2
d	F80	50µM FeCl3	fro2	5.8
d	F80	50µM FeCl3	fro2	5.9
d	F80	50µM FeCl3	fro2	3.7
d	F80	50µM FeCl3	fro2	5
d	F80	50µM FeCl3	fro2	2.8
d	F80	50µM FeCl3	fro2	3.4
d	F80	50µM FeCl3	fro2	5.1
d	F80	50µM FeCl3	fro2	4.3
d	F80	50µM FeCl3	fro2	4.7
d	F80	50µM FeCl3	fro2	4.3
d	F80	50µM FeCl3	fro2	4.2
d	F80	50µM FeCl3	fro2	3.1
d	F80	50µM FeCl3	fro2	5.8
d	F80	50µM FeCl3	fro2	4.2
d	F80	50µM FeCl3	fro2	4.5
d	F80	50µM FeCl3	fro2	5.2
d	F80	50µM FeCl3	fro2	5.6
d	F80	50µM FeCl3	fro2	5
d	F80	50µM FeCl3	fro2	5
d	F80	50µM FeCl3	fro2	4.8
d	F80	50µM FeCl3	fro2	4.7
d	F80	50µM FeCl3	fro2	4.4
d	F80	50µM FeCl3	fro2	4.1
d	F80	50µM FeCl3	fro2	6.4
d	F80	50µM FeCl3	fro2	3.9
d	F80	50µM FeCl3	fro2	4.4
d	mock	50µM FeCl3	s8h	5.3
d	mock	50µM FeCl3	s8h	0
d	mock	50µM FeCl3	s8h	4.9
d	mock	50µM FeCl3	s8h	5.2
d	mock	50µM FeCl3	s8h	4.3
d	mock	50µM FeCl3	s8h	5.9
d	mock	50µM FeCl3	s8h	3.2
d	mock	50µM FeCl3	s8h	5.6
d	mock	50µM FeCl3	s8h	5.9
d	mock	50µM FeCl3	s8h	4
d	mock	50µM FeCl3	s8h	3.3
d	mock	50µM FeCl3	s8h	3.9
d	mock	50µM FeCl3	s8h	4.3
d	mock	50µM FeCl3	s8h	3.5
d	mock	50µM FeCl3	s8h	6
d	mock	50µM FeCl3	s8h	4.4
d	mock	50µM FeCl3	s8h	3.9
d	mock	50µM FeCl3	s8h	6.6
d	mock	50µM FeCl3	s8h	3.2
d	mock	50µM FeCl3	s8h	5.7
d	mock	50µM FeCl3	s8h	5.4
d	mock	50µM FeCl3	s8h	6.4
d	mock	50µM FeCl3	s8h	3.8
d	mock	50µM FeCl3	s8h	5.8
d	mock	50µM FeCl3	s8h	4.8
d	mock	50µM FeCl3	s8h	6.1
d	mock	50µM FeCl3	s8h	8.2
d	mock	50µM FeCl3	s8h	4.6
d	F80	50µM FeCl3	s8h	8.8
d	F80	50µM FeCl3	s8h	8.7
d	F80	50µM FeCl3	s8h	9
d	F80	50µM FeCl3	s8h	7.2
d	F80	50µM FeCl3	s8h	8.3
d	F80	50µM FeCl3	s8h	8.8
d	F80	50µM FeCl3	s8h	8.4
d	F80	50µM FeCl3	s8h	10.8
d	F80	50µM FeCl3	s8h	4.2
d	F80	50µM FeCl3	s8h	16
d	F80	50µM FeCl3	s8h	5.7
d	F80	50µM FeCl3	s8h	11.3
d	F80	50µM FeCl3	s8h	13.1
d	F80	50µM FeCl3	s8h	9.7
d	F80	50µM FeCl3	s8h	10.8
d	F80	50µM FeCl3	s8h	9.6
d	F80	50µM FeCl3	s8h	1.7
d	F80	50µM FeCl3	s8h	10.7
d	F80	50µM FeCl3	s8h	9.5
d	F80	50µM FeCl3	s8h	7.2
d	F80	50µM FeCl3	s8h	5.3
d	F80	50µM FeCl3	s8h	14.5
d	F80	50µM FeCl3	s8h	12.2
d	F80	50µM FeCl3	s8h	11.3
d	F80	50µM FeCl3	s8h	10.9
d	F80	50µM FeCl3	s8h	3.8
d	F80	50µM FeCl3	s8h	11.3
d	F80	50µM FeCl3	s8h	9.2
d	mock	50µM FeCl3	cyp82c4	2.4
d	mock	50µM FeCl3	cyp82c4	5.9
d	mock	50µM FeCl3	cyp82c4	4.6
d	mock	50µM FeCl3	cyp82c4	5.4
d	mock	50µM FeCl3	cyp82c4	3.6
d	mock	50µM FeCl3	cyp82c4	4.2
d	mock	50µM FeCl3	cyp82c4	4.8
d	mock	50µM FeCl3	cyp82c4	6.5
d	mock	50µM FeCl3	cyp82c4	6.4
d	mock	50µM FeCl3	cyp82c4	3.6
d	mock	50µM FeCl3	cyp82c4	5.6
d	mock	50µM FeCl3	cyp82c4	3.4
d	mock	50µM FeCl3	cyp82c4	3.2
d	mock	50µM FeCl3	cyp82c4	2.6
d	mock	50µM FeCl3	cyp82c4	6.5
d	mock	50µM FeCl3	cyp82c4	6.2
d	mock	50µM FeCl3	cyp82c4	5.4
d	mock	50µM FeCl3	cyp82c4	4.2
d	mock	50µM FeCl3	cyp82c4	5.2
d	mock	50µM FeCl3	cyp82c4	6.8
d	mock	50µM FeCl3	cyp82c4	6.5
d	mock	50µM FeCl3	cyp82c4	4.6
d	mock	50µM FeCl3	cyp82c4	5.3
d	mock	50µM FeCl3	cyp82c4	6.1
d	mock	50µM FeCl3	cyp82c4	6.3
d	mock	50µM FeCl3	cyp82c4	6.2
d	mock	50µM FeCl3	cyp82c4	2
d	mock	50µM FeCl3	cyp82c4	4.1
d	F80	50µM FeCl3	cyp82c4	6.2
d	F80	50µM FeCl3	cyp82c4	5.7
d	F80	50µM FeCl3	cyp82c4	6.1
d	F80	50µM FeCl3	cyp82c4	3.3
d	F80	50µM FeCl3	cyp82c4	4.9
d	F80	50µM FeCl3	cyp82c4	7.1
d	F80	50µM FeCl3	cyp82c4	5.2
d	F80	50µM FeCl3	cyp82c4	7.3
d	F80	50µM FeCl3	cyp82c4	5.5
d	F80	50µM FeCl3	cyp82c4	6.7
d	F80	50µM FeCl3	cyp82c4	5.2
d	F80	50µM FeCl3	cyp82c4	6
d	F80	50µM FeCl3	cyp82c4	5.6
d	F80	50µM FeCl3	cyp82c4	6.6
d	F80	50µM FeCl3	cyp82c4	7.1
d	F80	50µM FeCl3	cyp82c4	7.4
d	F80	50µM FeCl3	cyp82c4	5.2
d	F80	50µM FeCl3	cyp82c4	5.2
d	F80	50µM FeCl3	cyp82c4	4.7
d	F80	50µM FeCl3	cyp82c4	5.1
d	F80	50µM FeCl3	cyp82c4	5.6
d	F80	50µM FeCl3	cyp82c4	5.8
d	F80	50µM FeCl3	cyp82c4	7.2
d	F80	50µM FeCl3	cyp82c4	9.1
d	F80	50µM FeCl3	cyp82c4	9.1
d	F80	50µM FeCl3	cyp82c4	8.6
d	F80	50µM FeCl3	cyp82c4	8
d	F80	50µM FeCl3	cyp82c4	6.5

## Sheet: Fig 3 & S4
Fig 3a						Fig 3b,c,d & S4d,e,f														Fig 3e							Fig S4a				Fig S4b								Fig S4c
treatment	day	Fluor	ScopStart	Rep		fungus	fraction	treatment	day	replicate	peak_scopoletin	peak_fraxetin	peak_esculetin	peak_degrd_cmp	concentration_scopoletin	concentration_fraxetin	concentration_esculetin	concentration_degrd_cmp		Treatment	day	Concentration	Coumarin	rep	Fe_Concentration20min		rep	fungus	Area		Fungus	dpi	rep	iron	treatment	OD600	SD		Fungus	dpi	iron	treatment	OD600	coumarin
F80	0	1	2	C		F80	Pellet	control	0	A	0	0	0	0	0	0	0	0		mock	0	400	S	b	0.1		C	mock	11.3602		F80	0	A	FeCl3	2µM	0.63146	0.96991		F80	0	FeCl3	2	0.603433	control
F80	0	1	2	C		F80	Pellet	control	0	B	0	0	0	0	0	0	0	0		mock	0	400	S	b	0.1		C	mock	11.4753		F80	0	B	FeCl3	2µM	0.801716	3.08049		F80	0	FeCl3	2	0.562033	control
F80	0	1	2	C		F80	Pellet	control	0	C	0	0	0	0	0	0	0	0		F80	0	400	S	b	0.1		C	mock	11.8238		F80	0	C	FeCl3	2µM	0.948114	0.974774		F80	0	FeCl3	2	0.520933	control
F80	0	1	2	C		F80	Pellet	control	1	A	0	0	0	0	0	0	0	0		F80	0	400	S	b	0.1		C	F80	4.12443		F80	0	D	FeCl3	2µM	0.985916	0.757377		F80	0	FeCl3	2	0.509933	control
F80	0	1	2	C		F80	Pellet	control	1	B	0	0	0	0	0	0	0	0		mock	0	400	F	b	75.2775		C	F80	4.24403		F80	1	A	FeCl3	2µM	0.457657	0.412198		F80	0	FeCl3	2	0.485633	control
F80	0	1	2	C		F80	Pellet	control	1	C	0	0	0	0	0	0	0	0		mock	0	400	F	b	88.9104		C	F80	4.2658		F80	1	B	FeCl3	2µM	0.967095	1.85308		F80	0	FeCl3	2	0.596333	control
F80	0	1	2	D		F80	Pellet	control	2	A	0	0	0	0	0	0	0	0		F80	0	400	F	b	86.9944		C	F80	4.15034		F80	1	C	FeCl3	2µM	0.932642	1.4757		F80	0	FeCl3	2	0.448633	fraxetin
F80	0	1	2	D		F80	Pellet	control	2	B	0	0	0	0	0	0	0	0		F80	0	400	F	b	100.907		C	F80	4.25574		F80	1	D	FeCl3	2µM	1.07374	1.07908		F80	0	FeCl3	2	0.555433	fraxetin
F80	0	1	2	D		F80	Pellet	control	2	C	0	0	0	0	0	0	0	0		mock	0	400	E	b	76.3139		C	F80	4.28262		F80	2	A	FeCl3	2µM	0.538386	0.615808		F80	0	FeCl3	2	0.492933	fraxetin
F80	0	1	2	D		F80	Pellet	control	3	A	0	0	0	0	0	0	0	0		mock	0	400	E	b	77.7248		D	mock	11.0421		F80	2	B	FeCl3	2µM	0.929767	1.34749		F80	0	FeCl3	2	0.607833	fraxetin
F80	0	1	2	D		F80	Pellet	control	3	B	0	0	0	0	0	0	0	0		F80	0	400	E	b	90.1626		D	mock	11.0272		F80	2	C	FeCl3	2µM	0.93938	0.978727		F80	0	FeCl3	2	0.605233	fraxetin
F80	0	1	2	D		F80	Pellet	control	3	C	0	0	0	0	0	0	0	0		F80	0	400	E	b	94.4339		D	mock	11.1928		F80	2	D	FeCl3	2µM	0.978952	0.867224		F80	0	FeCl3	2	0.539033	fraxetin
F80	0	1	2	B		F80	Pellet	control	4	A	0	0	0	0	0	0	0	0		mock	0	400	S	c	0.1		D	F80	11.4043		F80	3	A	FeCl3	2µM	0.467303	0.764265		F80	1	FeCl3	2	0.457067	control
F80	0	1	2	B		F80	Pellet	control	4	B	0	0	0	0	0	0	0	0		mock	0	400	F	c	80.9973		D	F80	11.1441		F80	3	B	FeCl3	2µM	0.899631	2.16857		F80	1	FeCl3	2	0.580767	control
F80	0	1	2	B		F80	Pellet	control	4	C	0	0	0	0	0	0	0	0		mock	0	400	E	c	73.9807		D	F80	12.4448		F80	3	C	FeCl3	2µM	0.578968	1.75581		F80	1	FeCl3	2	0.551567	control
F80	0	1	2	B		F80	Pellet	control	5	A	0	0	0	0	0	0	0	0		mock	0	400	S	c	0.1		D	F80	11.321		F80	3	D	FeCl3	2µM	0.874554	0.625388		F80	1	FeCl3	2	0.565467	control
F80	0	1	2	B		F80	Pellet	control	5	B	0	0	0	0	0	0	0	0		mock	0	400	F	c	57.6544		D	F80	9.4797		F80	4	A	FeCl3	2µM	0.27372	0.396313		F80	1	FeCl3	2	0.505467	control
F80	0	1	2	B		F80	Pellet	control	5	C	0	0	0	0	0	0	0	0		mock	0	400	E	c	77.5088		D	F80	8.62862		F80	4	B	FeCl3	2µM	0.690456	1.72603		F80	1	FeCl3	2	0.496267	control
F80	0	1	2	A		F80	Pellet	control	6	A	0	0	0	0	0	0	0	0		mock	0	400	S	c	0.1		B	mock	11.2304		F80	4	C	FeCl3	2µM	0.171648	0.0983534		F80	1	FeCl3	2	0.542433	fraxetin
F80	0	1	2	A		F80	Pellet	control	6	B	0	0	0	0	0	0	0	0		mock	0	400	F	c	85.6194		B	mock	11.2212		F80	4	D	FeCl3	2µM	0.729752	0.511523		F80	1	FeCl3	2	0.585833	fraxetin
F80	0	1	2	A		F80	Pellet	control	6	C	0	0	0	0	0	0	0	0		mock	0	400	E	c	82.9638		B	mock	11.2373		F80	5	A	FeCl3	2µM	0.337744	0.662881		F80	1	FeCl3	2	0.641533	fraxetin
mock	0	1	2	C		F80	Pellet	control	7	A	0	0	0	0	0	0	0	0		F80	0	400	S	c	0.1		B	F80	3.64335		F80	5	B	FeCl3	2µM	0.50583	0.969702		F80	1	FeCl3	2	0.669733	fraxetin
mock	0	1	2	C		F80	Pellet	control	7	B	0	0	0	0	0	0	0	0		F80	0	400	F	c	93.2952		B	F80	3.70877		F80	5	C	FeCl3	2µM	0.126339	0.135126		F80	1	FeCl3	2	0.633933	fraxetin
mock	0	1	2	C		F80	Pellet	control	7	C	0	0	0	0	0	0	0	0		F80	0	400	E	c	99.0895		B	F80	4.11472		F80	5	D	FeCl3	2µM	0.669086	1.15014		F80	1	FeCl3	2	0.638533	fraxetin
mock	0	1	2	C		F80	Pellet	control	8	A	0	0	0	0	0	0	0	0		F80	0	400	S	c	0.1		B	F80	3.84577		F80	6	A	FeCl3	2µM	0.481184	0.888282		F80	2	FeCl3	2	0.501967	control
mock	0	1	2	C		F80	Pellet	control	8	B	0	0	0	0	0	0	0	0		F80	0	400	F	c	103.391		B	F80	5.04213		F80	6	B	FeCl3	2µM	0.466144	1.42596		F80	2	FeCl3	2	0.595767	control
mock	0	1	2	C		F80	Pellet	control	8	C	0	0	0	0	0	0	0	0		F80	0	400	E	c	113.885		B	F80	3.76254		F80	6	C	FeCl3	2µM	0.109622	0.118963		F80	2	FeCl3	2	0.570867	control
mock	0	1	2	D		F80	Pellet	control	9	A	0	0	0	0	0	0	0	0		F80	0	400	S	c	0.1		A	mock	10.15		F80	6	D	FeCl3	2µM	0.682235	2.52373		F80	2	FeCl3	2	0.589367	control
mock	0	1	2	D		F80	Pellet	control	9	B	0	0	0	0	0	0	0	0		F80	0	400	F	c	110.64		A	mock	10.6537		F80	7	A	FeCl3	2µM	0.619877	1.25981		F80	2	FeCl3	2	0.511267	control
mock	0	1	2	D		F80	Pellet	control	9	C	0	0	0	0	0	0	0	0		F80	0	400	E	c	102.831		A	mock	11.1078		F80	7	B	FeCl3	2µM	0.502661	1.80861		F80	2	FeCl3	2	0.505267	control
mock	0	1	2	D		F80	Pellet	control	10	A	0	0	0	0	0	0	0	0		mock	0	400	S	d	0.1		A	F80	5.53702		F80	7	C	FeCl3	2µM	0.0918336	0.128229		F80	2	FeCl3	2	0.581867	fraxetin
mock	0	1	2	D		F80	Pellet	control	10	B	0	0	0	0	0	0	0	0		mock	0	400	F	d	83.551		A	F80	4.56679		F80	7	D	FeCl3	2µM	0.924944	5.29589		F80	2	FeCl3	2	0.623767	fraxetin
mock	0	1	2	D		F80	Pellet	control	10	C	0	0	0	0	0	0	0	0		mock	0	400	E	d	81.9212		A	F80	5.57625		F80	8	A	FeCl3	2µM	0.743493	1.42602		F80	2	FeCl3	2	0.614767	fraxetin
mock	0	1	2	B		F80	Pellet	control	11	A	0	0	0	0	0	0	0	0		mock	0	400	S	d	0.1						F80	8	B	FeCl3	2µM	0.577176	1.83711		F80	2	FeCl3	2	0.724567	fraxetin
mock	0	1	2	B		F80	Pellet	control	11	B	0	0	0	0	0	0	0	0		mock	0	400	F	d	78.5989						F80	8	C	FeCl3	2µM	0.0810593	0.14727		F80	2	FeCl3	2	0.711667	fraxetin
mock	0	1	2	B		F80	Pellet	control	11	C	0	0	0	0	0	0	0	0		mock	0	400	E	d	79.0017						F80	8	D	FeCl3	2µM	1.24263	6.10471		F80	2	FeCl3	2	0.633567	fraxetin
mock	0	1	2	B		F80	Pellet	control	12	A	0	0	0	0	0	0	0	0		mock	0	400	S	d	0.1						F80	9	A	FeCl3	2µM	0.808909	1.92491		F80	3	FeCl3	2	0.611433	control
mock	0	1	2	B		F80	Pellet	control	12	B	0	0	0	0	0	0	0	0		mock	0	400	F	d	87.6687						F80	9	B	FeCl3	2µM	0.619253	1.58345		F80	3	FeCl3	2	0.632333	control
mock	0	1	2	B		F80	Pellet	control	12	C	0	0	0	0	0	0	0	0		mock	0	400	E	d	86.2758						F80	9	C	FeCl3	2µM	0.0742705	0.185331		F80	3	FeCl3	2	0.533433	control
mock	0	1	2	A		F80	Pellet	Scop	0	B	2150000	0	0	0	109.672	0	0	0		F80	0	400	S	d	0.1						F80	9	D	FeCl3	2µM	1.56643	19.3651		F80	3	FeCl3	2	0.595033	control
mock	0	1	2	A		F80	Pellet	Scop	0	C	2772000	116.6	3568	1.251	141.46	-0.235654	0.0102348	0.015089		F80	0	400	F	d	99.6639						F80	10	A	FeCl3	2µM	0.844798	2.24636		F80	3	FeCl3	2	0.561733	control
mock	0	1	2	A		F80	Pellet	Scop	1	A	2662000	86.42	1177	2023	135.839	-0.236836	0.00337621	0.0999438		F80	0	400	E	d	102.466						F80	10	B	FeCl3	2µM	0.610435	1.2306		F80	3	FeCl3	2	0.610433	control
mock	0	1	2	A		F80	Pellet	Scop	1	B	2881000	139.8	1097	219.5	147.031	-0.234746	0.00314673	0.0242491		F80	0	400	S	d	0.1						F80	10	C	FeCl3	2µM	0.0976251	0.611527		F80	3	FeCl3	2	0.708733	fraxetin
mock	0	1	2	A		F80	Pellet	Scop	1	C	2988000	97.75	3308	162.5	152.499	-0.236393	0.00948895	0.0218568		F80	0	400	F	d	114.472						F80	10	D	FeCl3	2µM	1.5485	5.69189		F80	3	FeCl3	2	0.589733	fraxetin
mock	0	1	2	A		F80	Pellet	Scop	2	A	2745000	62.82	1134	4834	140.08	-0.237761	0.00325286	0.217924		F80	0	400	E	d	101.579						F80	11	A	FeCl3	2µM	0.857081	2.60253		F80	3	FeCl3	2	0.705633	fraxetin
F80	1	0.897262	2	C		F80	Pellet	Scop	2	B	2563000	92.69	874.5	954.8	130.779	-0.236591	0.00250849	0.0551104		F80	0	400	S	d	0.1						F80	11	B	FeCl3	2µM	0.597416	1.02725		F80	3	FeCl3	2	0.655833	fraxetin
F80	1	0.906415	2	C		F80	Pellet	Scop	2	C	2392000	48.26	622.5	1392	122.04	-0.238331	0.00178563	0.0734601		F80	0	400	F	d	104.047						F80	11	C	FeCl3	2µM	0.109122	0.570056		F80	3	FeCl3	2	0.645633	fraxetin
F80	1	0.896435	2	C		F80	Pellet	Scop	3	A	2120000	51.44	9809	351300	108.139	-0.238206	0.028137	14.7594		F80	0	400	E	d	104.723						F80	11	D	FeCl3	2µM	1.50972	5.36007		F80	3	FeCl3	2	0.663333	fraxetin
F80	1	0.895436	2	C		F80	Pellet	Scop	3	B	2420000	71.52	10370	378700	123.471	-0.23742	0.0297462	15.9094		mock	6	400	S	b	0.1						F80	12	A	FeCl3	2µM	0.866627	3.10984		F80	4	FeCl3	2	0.785067	control
F80	1	0.830444	2	C		F80	Pellet	Scop	3	C	2504000	68.04	7172	213600	127.764	-0.237556	0.0205728	8.98003		mock	6	400	S	b	0.1						F80	12	B	FeCl3	2µM	0.592894	0.909048		F80	4	FeCl3	2	0.757367	control
F80	1	0.82459	2	C		F80	Pellet	Scop	4	A	768800	58.24	26780	1125000	39.0838	-0.23794	0.076818	47.2324		F80	6	400	S	b	68.5834						F80	12	C	FeCl3	2µM	0.121974	0.571767		F80	4	FeCl3	2	0.680667	control
F80	1	1.00553	2	D		F80	Pellet	Scop	4	B	640400	43.83	29280	1308000	32.5217	-0.238504	0.0839893	54.913		F80	6	400	S	b	65.4878						F80	12	D	FeCl3	2µM	1.47449	5.42783		F80	4	FeCl3	2	0.781867	control
F80	1	1.05291	2	D		F80	Pellet	Scop	4	C	585200	77.93	30120	1292000	29.7006	-0.237169	0.0863988	54.2415		mock	6	400	F	b	76.62						F80	0	A	FeCl3	2µM	0.63146	0.96991		F80	4	FeCl3	2	0.679167	control
F80	1	1.02326	2	D		F80	Pellet	Scop	5	A	170700	38.71	25180	989500	8.51701	-0.238705	0.0722285	41.5453		mock	6	400	F	b	86.2748						F80	0	B	FeCl3	2µM	0.801716	3.08049		F80	4	FeCl3	2	0.755767	control
F80	1	1.03296	2	D		F80	Pellet	Scop	5	B	102100	34.26	35580	1608000	5.01111	-0.238879	0.102061	67.5043		F80	6	400	F	b	66.8355						F80	0	C	FeCl3	2µM	0.948114	0.974774		F80	4	FeCl3	2	0.864	fraxetin
F80	1	0.917896	2	D		F80	Pellet	Scop	5	C	139200	31.82	32750	1356000	6.90716	-0.238975	0.0939429	56.9277		F80	6	400	F	b	71.3817						F80	0	D	FeCl3	2µM	0.985916	0.757377		F80	4	FeCl3	2	0.7986	fraxetin
F80	1	0.870776	2	D		F80	Pellet	Scop	6	A	131700	52.11	28500	1278000	6.52386	-0.23818	0.0817518	53.6539		mock	6	400	E	b	80.7384						F80	1	A	FeCl3	2µM	0.457657	0.412198		F80	4	FeCl3	2	1.0422	fraxetin
F80	1	0.73255	2	B		F80	Pellet	Scop	6	B	103900	1.821	35400	1687000	5.1031	-0.24015	0.101544	70.82		mock	6	400	E	b	83.0034						F80	1	B	FeCl3	2µM	0.967095	1.85308		F80	4	FeCl3	2	0.7977	fraxetin
F80	1	0.782196	2	B		F80	Pellet	Scop	6	C	150300	47.03	34720	1658000	7.47444	-0.238379	0.0995938	69.6029		F80	6	400	E	b	65.4515						F80	1	C	FeCl3	2µM	0.932642	1.4757		F80	4	FeCl3	2	0.8482	fraxetin
F80	1	0.853178	2	B		F80	Pellet	Scop	7	A	150900	63.15	24320	986600	7.50511	-0.237748	0.0697616	41.4236		F80	6	400	E	b	90.0009						F80	1	D	FeCl3	2µM	1.07374	1.07908		F80	4	FeCl3	2	0.7384	fraxetin
F80	1	0.742747	2	B		F80	Pellet	Scop	7	B	96120	26.89	17690	720100	4.70549	-0.239168	0.0507435	30.2383		mock	6	400	S	c	0.1						F80	2	A	FeCl3	2µM	0.538386	0.615808		F80	5	FeCl3	2	1.04513	control
F80	1	0.693529	2	B		F80	Pellet	Scop	7	C	35530	26.84	14440	635300	1.60895	-0.23917	0.0414209	26.6792		mock	6	400	F	c	88.0794						F80	2	B	FeCl3	2µM	0.929767	1.34749		F80	5	FeCl3	2	0.952633	control
F80	1	0.836595	2	B		F80	Pellet	Scop	8	A	85470	32.16	22680	811600	4.16121	-0.238961	0.0650573	34.0787		mock	6	400	E	c	81.0308						F80	2	C	FeCl3	2µM	0.93938	0.978727		F80	5	FeCl3	2	0.816433	control
F80	1	1.36495	2	A		F80	Pellet	Scop	8	B	76810	92.24	14030	528100	3.71863	-0.236608	0.0402449	22.1799		mock	6	400	S	c	0.1						F80	2	D	FeCl3	2µM	0.978952	0.867224		F80	5	FeCl3	2	1.15723	control
F80	1	1.28974	2	A		F80	Pellet	Scop	8	C	37760	33.39	29240	1343000	1.72292	-0.238913	0.0838745	56.382		mock	6	400	F	c	85.2116						F80	3	A	FeCl3	2µM	0.467303	0.764265		F80	5	FeCl3	2	0.987333	control
F80	1	1.5668	2	A		F80	Pellet	Scop	9	A	34860	52.07	17260	757900	1.57471	-0.238182	0.0495101	31.8248		mock	6	400	E	c	81.4774						F80	3	B	FeCl3	2µM	0.899631	2.16857		F80	5	FeCl3	2	0.945733	control
mock	1	0.913179	2	C		F80	Pellet	Scop	9	B	23440	37.39	9256	394800	0.991077	-0.238757	0.0265507	16.5852		mock	6	400	S	c	0.1						F80	3	C	FeCl3	2µM	0.578968	1.75581		F80	5	FeCl3	2	1.17803	fraxetin
mock	1	0.930256	2	C		F80	Pellet	Scop	9	C	39740	25.71	6241	214900	1.82411	-0.239214	0.0179022	9.03459		mock	6	400	F	c	93.5352						F80	3	D	FeCl3	2µM	0.874554	0.625388		F80	5	FeCl3	2	0.982833	fraxetin
mock	1	0.908758	2	C		F80	Pellet	Scop	10	A	30400	45.79	7221	263800	1.34678	-0.238428	0.0207133	11.087		mock	6	400	E	c	84.8647						F80	4	A	FeCl3	2µM	0.27372	0.396313		F80	5	FeCl3	2	1.24853	fraxetin
mock	1	0.948926	2	C		F80	Pellet	Scop	10	B	29150	28.03	375.3	2770	1.28289	-0.239123	0.00107654	0.131296		F80	6	400	S	c	55.3448						F80	4	B	FeCl3	2µM	0.690456	1.72603		F80	5	FeCl3	2	0.980433	fraxetin
mock	1	0.959037	2	C		F80	Pellet	Scop	10	C	77270	32.02	448.7	2208	3.74214	-0.238967	0.00128709	0.107708		F80	6	400	F	c	53.6932						F80	4	C	FeCl3	2µM	0.171648	0.0983534		F80	5	FeCl3	2	1.02333	fraxetin
mock	1	0.969388	2	C		F80	Pellet	Scop	11	A	29010	63.24	10710	396700	1.27574	-0.237744	0.0307215	16.6649		F80	6	400	E	c	38.6429						F80	4	D	FeCl3	2µM	0.729752	0.511523		F80	5	FeCl3	2	1.07483	fraxetin
mock	1	0.967059	2	D		F80	Pellet	Scop	11	B	164100	12.49	1049	17910	8.17971	-0.239732	0.00300904	0.766736		F80	6	400	S	c	44.1758						F80	5	A	FeCl3	2µM	0.337744	0.662881		F80	6	FeCl3	2	1.19087	control
mock	1	0.991552	2	D		F80	Pellet	Scop	11	C	32200	279.4	12620	540600	1.43877	-0.229279	0.0362003	22.7045		F80	6	400	F	c	65.3679						F80	5	B	FeCl3	2µM	0.50583	0.969702		F80	6	FeCl3	2	1.07437	control
mock	1	0.986918	2	D		F80	Pellet	Scop	12	A	9499	2.491	369.2	10250	0.278602	-0.240123	0.00105904	0.445239		F80	6	400	E	c	52.1625						F80	5	C	FeCl3	2µM	0.126339	0.135126		F80	6	FeCl3	2	0.916567	control
mock	1	0.92947	2	D		F80	Pellet	Scop	12	B	9232	7.543	154.5	217.6	0.264956	-0.239925	0.000443181	0.0241694		F80	6	400	S	c	75.2689						F80	5	D	FeCl3	2µM	0.669086	1.15014		F80	6	FeCl3	2	1.28397	control
mock	1	0.91843	2	D		F80	Pellet	Scop	12	C	20540	12.33	1026	7141	0.842868	-0.239738	0.00294307	0.314751		F80	6	400	F	c	81.3819						F80	6	A	FeCl3	2µM	0.481184	0.888282		F80	6	FeCl3	2	1.11977	control
mock	1	0.925315	2	D		F80	Sup	control	0	A	0	0	0	0	0	0	0	0		F80	6	400	E	c	76.0313						F80	6	B	FeCl3	2µM	0.466144	1.42596		F80	6	FeCl3	2	1.07927	control
mock	1	0.963091	2	B		F80	Sup	control	0	B	0	0	0	0	0	0	0	0		mock	6	400	S	d	0.1						F80	6	C	FeCl3	2µM	0.109622	0.118963		F80	6	FeCl3	2	1.28037	fraxetin
mock	1	0.959097	2	B		F80	Sup	control	0	C	0	0	0	0	0	0	0	0		mock	6	400	F	d	86.7243						F80	6	D	FeCl3	2µM	0.682235	2.52373		F80	6	FeCl3	2	1.09807	fraxetin
mock	1	0.960465	2	B		F80	Sup	control	1	A	0	0	0	0	0	0	0	0		mock	6	400	E	d	78.3397						F80	7	A	FeCl3	2µM	0.619877	1.25981		F80	6	FeCl3	2	1.40537	fraxetin
mock	1	0.952284	2	B		F80	Sup	control	1	B	0	0	0	0	0	0	0	0		mock	6	400	S	d	0.1						F80	7	B	FeCl3	2µM	0.502661	1.80861		F80	6	FeCl3	2	1.07517	fraxetin
mock	1	0.954879	2	B		F80	Sup	control	1	C	0	0	0	0	0	0	0	0		mock	6	400	F	d	75.3878						F80	7	C	FeCl3	2µM	0.0918336	0.128229		F80	6	FeCl3	2	1.12747	fraxetin
mock	1	0.96149	2	B		F80	Sup	control	2	A	0	0	0	0	0	0	0	0		mock	6	400	E	d	79.3042						F80	7	D	FeCl3	2µM	0.924944	5.29589		F80	6	FeCl3	2	1.16237	fraxetin
mock	1	0.987263	2	A		F80	Sup	control	2	B	0	0	0	0	0	0	0	0		mock	6	400	S	d	0.1						F80	8	A	FeCl3	2µM	0.743493	1.42602		F80	7	FeCl3	2	1.29637	control
mock	1	0.980587	2	A		F80	Sup	control	2	C	0	0	0	0	0	0	0	0		mock	6	400	F	d	88.2105						F80	8	B	FeCl3	2µM	0.577176	1.83711		F80	7	FeCl3	2	1.16387	control
mock	1	0.991705	2	A		F80	Sup	control	3	A	0	0	0	0	0	0	0	0		mock	6	400	E	d	71.0445						F80	8	C	FeCl3	2µM	0.0810593	0.14727		F80	7	FeCl3	2	0.994567	control
mock	1	0.975876	2	A		F80	Sup	control	3	B	0	0	0	0	0	0	0	0		F80	6	400	S	d	67.2169						F80	8	D	FeCl3	2µM	1.24263	6.10471		F80	7	FeCl3	2	1.38627	control
mock	1	0.978077	2	A		F80	Sup	control	3	C	0	0	0	0	0	0	0	0		F80	6	400	F	d	60.0452						F80	9	A	FeCl3	2µM	0.808909	1.92491		F80	7	FeCl3	2	1.20447	control
mock	1	0.967254	2	A		F80	Sup	control	4	A	0	0	0	0	0	0	0	0		F80	6	400	E	d	50.1202						F80	9	B	FeCl3	2µM	0.619253	1.58345		F80	7	FeCl3	2	1.17097	control
F80	2	0.922185	2	C		F80	Sup	control	4	B	0	0	0	0	0	0	0	0		F80	6	400	S	d	60.6245						F80	9	C	FeCl3	2µM	0.0742705	0.185331		F80	7	FeCl3	2	1.3888	fraxetin
F80	2	1.01717	2	C		F80	Sup	control	4	C	0	0	0	0	0	0	0	0		F80	6	400	F	d	66.0642						F80	9	D	FeCl3	2µM	1.56643	19.3651		F80	7	FeCl3	2	1.2197	fraxetin
F80	2	1.00989	2	C		F80	Sup	control	5	A	0	0	0	0	0	0	0	0		F80	6	400	E	d	67.718						F80	10	A	FeCl3	2µM	0.844798	2.24636		F80	7	FeCl3	2	1.5102	fraxetin
F80	2	1.0341	2	C		F80	Sup	control	5	B	0	0	0	0	0	0	0	0		F80	6	400	S	d	97.4663						F80	10	B	FeCl3	2µM	0.610435	1.2306		F80	7	FeCl3	2	1.1366	fraxetin
F80	2	1.19193	2	C		F80	Sup	control	5	C	0	0	0	0	0	0	0	0		F80	6	400	F	d	63.2383						F80	10	C	FeCl3	2µM	0.0976251	0.611527		F80	7	FeCl3	2	1.1871	fraxetin
F80	2	1.03146	2	C		F80	Sup	control	6	A	0	0	0	0	0	0	0	0		F80	6	400	E	d	72.4312						F80	10	D	FeCl3	2µM	1.5485	5.69189		F80	7	FeCl3	2	1.2534	fraxetin
F80	2	0.989034	2	D		F80	Sup	control	6	B	0	0	0	0	0	0	0	0		mock	9	400	S	b	0.1						F80	11	A	FeCl3	2µM	0.857081	2.60253		F80	8	FeCl3	2	1.45547	control
F80	2	1.07243	2	D		F80	Sup	control	6	C	0	0	0	0	0	0	0	0		mock	9	400	S	b	0.1						F80	11	B	FeCl3	2µM	0.597416	1.02725		F80	8	FeCl3	2	1.26987	control
F80	2	1.08525	2	D		F80	Sup	control	7	A	0	0	0	0	0	0	0	0		F80	9	400	S	b	54.3351						F80	11	C	FeCl3	2µM	0.109122	0.570056		F80	8	FeCl3	2	1.11707	control
F80	2	1.02826	2	D		F80	Sup	control	7	B	0	0	0	0	0	0	0	0		F80	9	400	S	b	56.7709						F80	11	D	FeCl3	2µM	1.50972	5.36007		F80	8	FeCl3	2	1.44857	control
F80	2	1.06066	2	D		F80	Sup	control	7	C	0	0	0	0	0	0	0	0		mock	9	400	F	b	74.8749						F80	12	A	FeCl3	2µM	0.866627	3.10984		F80	8	FeCl3	2	1.30577	control
F80	2	1.03606	2	D		F80	Sup	control	8	A	0	0	0	0	0	0	0	0		mock	9	400	F	b	83.4024						F80	12	B	FeCl3	2µM	0.592894	0.909048		F80	8	FeCl3	2	1.27727	control
F80	2	0.722575	2	B		F80	Sup	control	8	B	0	0	0	0	0	0	0	0		F80	9	400	F	b	41.6807						F80	12	C	FeCl3	2µM	0.121974	0.571767		F80	8	FeCl3	2	1.47413	fraxetin
F80	2	0.678027	2	B		F80	Sup	control	8	C	0	0	0	0	0	0	0	0		F80	9	400	F	b	38.0905						F80	12	D	FeCl3	2µM	1.47449	5.42783		F80	8	FeCl3	2	1.33473	fraxetin
F80	2	0.71181	2	B		F80	Sup	control	9	A	0	0	0	0	0	0	0	0		mock	9	400	E	b	73.9935														F80	8	FeCl3	2	1.58493	fraxetin
F80	2	0.707715	2	B		F80	Sup	control	9	B	0	0	0	0	0	0	0	0		mock	9	400	E	b	77.5135														F80	8	FeCl3	2	1.20623	fraxetin
F80	2	0.668283	2	B		F80	Sup	control	9	C	0	0	0	0	0	0	0	0		F80	9	400	E	b	51.9753														F80	8	FeCl3	2	1.28723	fraxetin
F80	2	0.774396	2	B		F80	Sup	control	10	A	0	0	0	0	0	0	0	0		F80	9	400	E	b	57.5081														F80	8	FeCl3	2	1.35033	fraxetin
F80	2	1.36655	2	A		F80	Sup	control	10	B	0	0	0	0	0	0	0	0		mock	9	400	S	c	0.1														F80	9	FeCl3	2	1.69513	control
F80	2	1.3531	2	A		F80	Sup	control	10	C	0	0	0	0	0	0	0	0		mock	9	400	F	c	85.93														F80	9	FeCl3	2	1.46263	control
F80	2	1.45983	2	A		F80	Sup	control	11	A	0	0	0	0	0	0	0	0		mock	9	400	E	c	83.5532														F80	9	FeCl3	2	1.30993	control
mock	2	0.946786	2	C		F80	Sup	control	11	B	0	0	0	0	0	0	0	0		mock	9	400	S	c	0.1														F80	9	FeCl3	2	1.56863	control
mock	2	0.951373	2	C		F80	Sup	control	11	C	0	0	0	0	0	0	0	0		mock	9	400	F	c	88.0421														F80	9	FeCl3	2	1.49953	control
mock	2	0.949351	2	C		F80	Sup	control	12	A	0	0	0	0	0	0	0	0		mock	9	400	E	c	79.3184														F80	9	FeCl3	2	1.44283	control
mock	2	0.838649	2	C		F80	Sup	control	12	B	0	0	0	0	0	0	0	0		mock	9	400	S	c	0.1														F80	9	FeCl3	2	1.52663	fraxetin
mock	2	0.916108	2	C		F80	Sup	control	12	C	0	0	0	0	0	0	0	0		mock	9	400	F	c	95.6767														F80	9	FeCl3	2	1.49003	fraxetin
mock	2	0.931012	2	C		F80	Sup	Scop	0	A	8459000	178.1	649.7	0	432.103	-0.233246	0.00186366	0		mock	9	400	E	c	84.0383														F80	9	FeCl3	2	1.68103	fraxetin
mock	2	0.923437	2	D		F80	Sup	Scop	0	B	8008000	99.53	1824	0	409.054	-0.236323	0.00523212	0		F80	9	400	S	c	58.0842														F80	9	FeCl3	2	1.30093	fraxetin
mock	2	0.949473	2	D		F80	Sup	Scop	0	C	7569000	131.1	2701	0	386.618	-0.235087	0.00774778	0		F80	9	400	F	c	42.3091														F80	9	FeCl3	2	1.36733	fraxetin
mock	2	0.960296	2	D		F80	Sup	Scop	1	A	7856000	162.3	194.5	0	401.285	-0.233865	0.00055792	0		F80	9	400	E	c	68.7817														F80	9	FeCl3	2	1.43763	fraxetin
mock	2	0.917573	2	D		F80	Sup	Scop	1	B	6298000	116.6	508.8	0	321.662	-0.235654	0.00145949	0		F80	9	400	S	c	71.5096														F80	10	FeCl3	2	1.97387	control
mock	2	0.907232	2	D		F80	Sup	Scop	1	C	8547000	165.9	293.1	0	436.6	-0.233724	0.000840753	0		F80	9	400	F	c	43.0662														F80	10	FeCl3	2	1.74797	control
mock	2	0.924239	2	D		F80	Sup	Scop	2	A	7501000	203.8	289	2083	383.143	-0.232239	0.000828992	0.102462		F80	9	400	E	c	57.9228														F80	10	FeCl3	2	1.51187	control
mock	2	0.956476	2	B		F80	Sup	Scop	2	B	7232000	139.3	328.5	4003	369.395	-0.234765	0.000942298	0.183046		F80	9	400	S	c	109.443														F80	10	FeCl3	2	1.76197	control
mock	2	0.960968	2	B		F80	Sup	Scop	2	C	7681000	182.6	561.1	471.1	392.342	-0.23307	0.00160951	0.034809		F80	9	400	F	c	37.32														F80	10	FeCl3	2	1.76417	control
mock	2	0.951685	2	B		F80	Sup	Scop	3	A	6482000	160.1	28020	1178000	331.065	-0.233951	0.080375	49.4568		F80	9	400	E	c	61.3052														F80	10	FeCl3	2	1.67547	control
mock	2	0.966519	2	B		F80	Sup	Scop	3	B	6039000	164.4	26350	1048000	308.425	-0.233782	0.0755846	44.0006		mock	9	400	S	d	0.1														F80	10	FeCl3	2	1.5427	fraxetin
mock	2	0.962576	2	B		F80	Sup	Scop	3	C	6963000	272.3	20300	794100	355.647	-0.229557	0.0582303	33.3442		mock	9	400	F	d	75.6504														F80	10	FeCl3	2	1.6971	fraxetin
mock	2	0.968605	2	B		F80	Sup	Scop	4	A	133800	186.3	107200	4947000	6.63119	-0.232925	0.307502	207.645		mock	9	400	E	d	71.7146														F80	10	FeCl3	2	1.8248	fraxetin
mock	2	0.961607	2	A		F80	Sup	Scop	4	B	133000	149.8	112700	5133000	6.5903	-0.234354	0.323278	215.452		mock	9	400	S	d	0.1														F80	10	FeCl3	2	1.3422	fraxetin
mock	2	0.942569	2	A		F80	Sup	Scop	4	C	743100	190.2	103800	5395000	37.7703	-0.232772	0.297749	226.448		mock	9	400	F	d	73.9104														F80	10	FeCl3	2	1.422	fraxetin
mock	2	0.948366	2	A		F80	Sup	Scop	5	A	10050	38.88	108200	5262000	0.306761	-0.238698	0.31037	220.866		mock	9	400	E	d	70.8749														F80	10	FeCl3	2	1.5052	fraxetin
mock	2	0.941629	2	A		F80	Sup	Scop	5	B	4425	78.37	99870	4825000	0.0192876	-0.237152	0.286476	202.525		mock	9	400	S	d	0.1														F80	11	FeCl3	2	2.21177	control
mock	2	0.945944	2	A		F80	Sup	Scop	5	C	12030	98.96	104600	4993000	0.407952	-0.236345	0.300044	209.576		mock	9	400	F	d	74.9661														F80	11	FeCl3	2	1.98957	control
mock	2	0.943427	2	A		F80	Sup	Scop	6	A	7759	38.2	77500	4155000	0.189676	-0.238725	0.222308	174.404		mock	9	400	E	d	70.0343														F80	11	FeCl3	2	1.71197	control
F80	3	1.03101	2	C		F80	Sup	Scop	6	B	15830	31.5	81930	4124000	0.602157	-0.238987	0.235015	173.103		F80	9	400	S	d	54.0573														F80	11	FeCl3	2	1.95687	control
F80	3	1.02401	2	C		F80	Sup	Scop	6	C	19030	87.94	121500	5310000	0.765697	-0.236777	0.348521	222.881		F80	9	400	F	d	38.2633														F80	11	FeCl3	2	1.98717	control
F80	3	1.03213	2	C		F80	Sup	Scop	7	A	7334	36.1	50270	2660000	0.167956	-0.238807	0.144199	111.658		F80	9	400	E	d	59.3236														F80	11	FeCl3	2	1.87187	control
F80	3	1.03016	2	C		F80	Sup	Scop	7	B	2537	41.28	48520	2393000	-0.0772014	-0.238604	0.139179	100.452		F80	9	400	S	d	52.7803														F80	11	FeCl3	2	1.57483	fraxetin
F80	3	1.03379	2	C		F80	Sup	Scop	7	C	3789	18.92	62190	3129000	-0.0132161	-0.23948	0.178391	131.342		F80	9	400	F	d	38.0154														F80	11	FeCl3	2	1.78393	fraxetin
F80	3	0.99349	2	C		F80	Sup	Scop	8	A	3601	34.16	63410	3048000	-0.0228241	-0.238883	0.181891	127.943		F80	9	400	E	d	51.6177														F80	11	FeCl3	2	1.94223	fraxetin
F80	3	0.940634	2	D		F80	Sup	Scop	8	B	2711	2.735	31670	1475000	-0.0683089	-0.240114	0.0908449	61.9222		F80	9	400	S	d	58.87														F80	11	FeCl3	2	1.35473	fraxetin
F80	3	1.06397	2	D		F80	Sup	Scop	8	C	26500	44.85	88390	4683000	1.14746	-0.238464	0.253545	196.565		F80	9	400	F	d	32.2136														F80	11	FeCl3	2	1.44723	fraxetin
F80	3	1.10383	2	D		F80	Sup	Scop	9	A	4927	15.52	42240	1819000	0.044943	-0.239613	0.121165	76.3602		F80	9	400	E	d	50.6715														F80	11	FeCl3	2	1.55653	fraxetin
F80	3	1.087	2	D		F80	Sup	Scop	9	B	1880	32.69	26550	1210000	-0.110778	-0.238941	0.0761583	50.7999																					F80	0	FeCl3	2	0.4131	control
F80	3	0.999115	2	D		F80	Sup	Scop	9	C	2145	13.16	19420	879000	-0.0972351	-0.239705	0.055706	36.9075																					F80	0	FeCl3	2	0.4944	control
F80	3	1.02924	2	D		F80	Sup	Scop	10	A	3483	20.24	15630	670500	-0.0288547	-0.239428	0.0448344	28.1566																					F80	0	FeCl3	2	0.4828	control
F80	3	0.68693	2	B		F80	Sup	Scop	10	B	851.6	76.86	1454	2432	-0.163336	-0.237211	0.00417078	0.11711																					F80	0	FeCl3	2	0.5042	control
F80	3	0.767946	2	B		F80	Sup	Scop	10	C	54170	3.284	197.1	932.2	2.56158	-0.240092	0.000565379	0.0541618																					F80	0	FeCl3	2	0.5088	control
F80	3	0.724777	2	B		F80	Sup	Scop	11	A	3117	18.29	19010	943800	-0.0475597	-0.239505	0.0545299	39.6272																					F80	0	FeCl3	2	0.5291	control
F80	3	0.572221	2	B		F80	Sup	Scop	11	B	7496	5.067	1428	56210	0.176235	-0.240022	0.0040962	2.37422																					F80	0	FeCl3	2	0.521533	esculetin
F80	3	0.756361	2	B		F80	Sup	Scop	11	C	3087	16.29	32260	1497000	-0.0490929	-0.239583	0.0925373	62.8456																					F80	0	FeCl3	2	0.491933	esculetin
F80	3	0.902987	2	B		F80	Sup	Scop	12	A	692.9	77.46	518.5	13780	-0.171447	-0.237187	0.00148731	0.593396																					F80	0	FeCl3	2	0.528433	esculetin
F80	3	1.24719	2	A		F80	Sup	Scop	12	B	809.2	10.14	58.33	186.3	-0.165503	-0.239824	0.000167319	0.0228557																					F80	0	FeCl3	2	0.540833	esculetin
F80	3	1.24989	2	A		Mock	Sup	control	0	A	0	0	0	0	0	0	0	0																					F80	0	FeCl3	2	0.565833	esculetin
F80	3	1.47104	2	A		Mock	Sup	control	0	B	0	0	0	0	0	0	0	0																					F80	0	FeCl3	2	0.560833	esculetin
mock	3	0.941521	2	C		Mock	Sup	control	0	C	0	0	0	0	0	0	0	0																					F80	1	FeCl3	2	0.439967	control
mock	3	0.955164	2	C		Mock	Sup	control	1	A	0	0	0	0	0	0	0	0																					F80	1	FeCl3	2	0.567767	control
mock	3	0.943307	2	C		Mock	Sup	control	1	B	0	0	0	0	0	0	0	0																					F80	1	FeCl3	2	0.390967	control
mock	3	0.913508	2	C		Mock	Sup	control	1	C	0	0	0	0	0	0	0	0																					F80	1	FeCl3	2	0.422867	control
mock	3	0.922997	2	C		Mock	Sup	control	2	A	0	0	0	0	0	0	0	0																					F80	1	FeCl3	2	0.454567	control
mock	3	0.953345	2	C		Mock	Sup	control	2	B	0	0	0	0	0	0	0	0																					F80	1	FeCl3	2	0.457767	control
mock	3	0.918477	2	D		Mock	Sup	control	2	C	0	0	0	0	0	0	0	0																					F80	1	FeCl3	2	0.609067	esculetin
mock	3	0.940468	2	D		Mock	Sup	control	3	A	0	0	0	0	0	0	0	0																					F80	1	FeCl3	2	0.557067	esculetin
mock	3	0.960335	2	D		Mock	Sup	control	3	B	0	0	0	0	0	0	0	0																					F80	1	FeCl3	2	0.543367	esculetin
mock	3	0.900602	2	D		Mock	Sup	control	3	C	0	0	0	0	0	0	0	0																					F80	1	FeCl3	2	0.514467	esculetin
mock	3	0.888795	2	D		Mock	Sup	control	4	A	0	0	0	0	0	0	0	0																					F80	1	FeCl3	2	0.558167	esculetin
mock	3	0.907281	2	D		Mock	Sup	control	4	B	0	0	0	0	0	0	0	0																					F80	1	FeCl3	2	0.562367	esculetin
mock	3	0.950613	2	B		Mock	Sup	control	4	C	0	0	0	0	0	0	0	0																					F80	2	FeCl3	2	0.491433	control
mock	3	0.950933	2	B		Mock	Sup	control	5	A	0	0	0	0	0	0	0	0																					F80	2	FeCl3	2	0.498433	control
mock	3	0.943882	2	B		Mock	Sup	control	5	B	0	0	0	0	0	0	0	0																					F80	2	FeCl3	2	0.463233	control
mock	3	0.957019	2	B		Mock	Sup	control	5	C	0	0	0	0	0	0	0	0																					F80	2	FeCl3	2	0.468933	control
mock	3	0.956799	2	B		Mock	Sup	control	6	A	0	0	0	0	0	0	0	0																					F80	2	FeCl3	2	0.498733	control
mock	3	0.966439	2	B		Mock	Sup	control	6	B	0	0	0	0	0	0	0	0																					F80	2	FeCl3	2	0.490033	control
mock	3	0.909087	2	A		Mock	Sup	control	6	C	0	0	0	0	0	0	0	0																					F80	2	FeCl3	2	0.6401	esculetin
mock	3	0.915205	2	A		Mock	Sup	control	7	A	0	0	0	0	0	0	0	0																					F80	2	FeCl3	2	0.6084	esculetin
mock	3	0.920671	2	A		Mock	Sup	control	7	B	0	0	0	0	0	0	0	0																					F80	2	FeCl3	2	0.5541	esculetin
mock	3	0.874379	2	A		Mock	Sup	control	7	C	0	0	0	0	0	0	0	0																					F80	2	FeCl3	2	0.5962	esculetin
mock	3	0.903459	2	A		Mock	Sup	control	8	A	0	0	0	0	0	0	0	0																					F80	2	FeCl3	2	0.5801	esculetin
mock	3	0.955875	2	A		Mock	Sup	control	8	B	0	0	0	0	0	0	0	0																					F80	2	FeCl3	2	0.6178	esculetin
F80	4	0.759447	2	C		Mock	Sup	control	8	C	0	0	0	0	0	0	0	0																					F80	3	FeCl3	2	0.518367	control
F80	4	0.783048	2	C		Mock	Sup	control	9	A	0	0	0	0	0	0	0	0																					F80	3	FeCl3	2	0.636067	control
F80	4	0.808907	2	C		Mock	Sup	control	9	B	0	0	0	0	0	0	0	0																					F80	3	FeCl3	2	0.571067	control
F80	4	0.679022	2	C		Mock	Sup	control	9	C	0	0	0	0	0	0	0	0																					F80	3	FeCl3	2	0.494167	control
F80	4	0.682774	2	C		Mock	Sup	control	10	A	0	0	0	0	0	0	0	0																					F80	3	FeCl3	2	0.520767	control
F80	4	0.916604	2	C		Mock	Sup	control	10	B	0	0	0	0	0	0	0	0																					F80	3	FeCl3	2	0.521867	control
F80	4	1.04766	2	D		Mock	Sup	control	10	C	0	0	0	0	0	0	0	0																					F80	3	FeCl3	2	0.671133	esculetin
F80	4	1.0252	2	D		Mock	Sup	control	11	A	0	0	0	0	0	0	0	0																					F80	3	FeCl3	2	0.473133	esculetin
F80	4	1.16302	2	D		Mock	Sup	control	11	B	0	0	0	0	0	0	0	0																					F80	3	FeCl3	2	0.491833	esculetin
F80	4	1.07571	2	D		Mock	Sup	control	11	C	0	0	0	0	0	0	0	0																					F80	3	FeCl3	2	0.627833	esculetin
F80	4	1.11556	2	D		Mock	Sup	control	12	A	0	0	0	0	0	0	0	0																					F80	3	FeCl3	2	0.587933	esculetin
F80	4	1.14599	2	D		Mock	Sup	control	12	B	0	0	0	0	0	0	0	0																					F80	3	FeCl3	2	0.580433	esculetin
F80	4	0.7662	2	B		Mock	Sup	control	12	C	0	0	0	0	0	0	0	0																					F80	4	FeCl3	2	0.6475	control
F80	4	0.762628	2	B		Mock	Sup	Scop	0	A	6331000	86.21	8540	0	323.348	-0.236845	0.0244969	0																					F80	4	FeCl3	2	0.7548	control
F80	4	0.741578	2	B		Mock	Sup	Scop	0	B	6247000	8.292	17940	0	319.055	-0.239896	0.0514606	0																					F80	4	FeCl3	2	0.6781	control
F80	4	0.718882	2	B		Mock	Sup	Scop	0	C	6156000	90.61	9155	0	314.404	-0.236672	0.026261	0																					F80	4	FeCl3	2	0.6704	control
F80	4	0.654457	2	B		Mock	Sup	Scop	1	A	6850000	95.8	4740	0	349.872	-0.236469	0.0135966	0																					F80	4	FeCl3	2	0.7439	control
F80	4	0.732027	2	B		Mock	Sup	Scop	1	B	6767000	60.8	4302	0	345.631	-0.23784	0.0123402	0																					F80	4	FeCl3	2	0.6644	control
F80	4	1.0474	2	A		Mock	Sup	Scop	1	C	6306000	66.76	3080	0	322.07	-0.237606	0.00883494	0																					F80	4	FeCl3	2	0.727533	esculetin
F80	4	0.161512	2	A		Mock	Sup	Scop	2	A	6431000	82.65	4462	0	328.459	-0.236984	0.0127992	0																					F80	4	FeCl3	2	0.665833	esculetin
F80	4	0.563462	2	A		Mock	Sup	Scop	2	B	6610000	108.4	4242	0	337.607	-0.235976	0.0121681	0																					F80	4	FeCl3	2	0.627033	esculetin
mock	4	0.928023	2	C		Mock	Sup	Scop	2	C	6606000	124.4	4120	0	337.402	-0.235349	0.0118182	0																					F80	4	FeCl3	2	0.728333	esculetin
mock	4	0.942071	2	C		Mock	Sup	Scop	3	A	6277000	212.4	4314	0	320.588	-0.231903	0.0123746	0																					F80	4	FeCl3	2	0.719833	esculetin
mock	4	0.94104	2	C		Mock	Sup	Scop	3	B	6026000	76.7	4592	0	307.761	-0.237217	0.0131721	0																					F80	4	FeCl3	2	0.771133	esculetin
mock	4	0.881708	2	C		Mock	Sup	Scop	3	C	6596000	100.2	3728	0	336.891	-0.236297	0.0106937	0																					F80	5	FeCl3	2	0.896733	control
mock	4	0.902419	2	C		Mock	Sup	Scop	4	A	5035000	218.9	3971	0	257.114	-0.231648	0.0113908	0																					F80	5	FeCl3	2	0.955833	control
mock	4	0.932445	2	C		Mock	Sup	Scop	4	B	5735000	94.98	4784	0	292.889	-0.236501	0.0137228	0																					F80	5	FeCl3	2	0.756333	control
mock	4	0.88248	2	D		Mock	Sup	Scop	4	C	6109000	123.7	4008	0	312.002	-0.235376	0.0114969	0																					F80	5	FeCl3	2	0.830233	control
mock	4	0.942331	2	D		Mock	Sup	Scop	5	A	6558000	90.37	1746	0	334.949	-0.236682	0.00500838	0																					F80	5	FeCl3	2	0.879833	control
mock	4	0.956589	2	D		Mock	Sup	Scop	5	B	6601000	71.58	3886	0	337.147	-0.237418	0.0111469	0																					F80	5	FeCl3	2	0.810133	control
mock	4	0.902827	2	D		Mock	Sup	Scop	5	C	6396000	60.03	3337	0	326.67	-0.23787	0.00957214	0																					F80	5	FeCl3	2	0.8619	esculetin
mock	4	0.893285	2	D		Mock	Sup	Scop	6	A	6835000	82.82	4055	0	349.106	-0.236977	0.0116317	0																					F80	5	FeCl3	2	0.9417	esculetin
mock	4	0.90543	2	D		Mock	Sup	Scop	6	B	6309000	73.1	3799	0	322.224	-0.237358	0.0108974	0																					F80	5	FeCl3	2	0.8562	esculetin
mock	4	0.916849	2	B		Mock	Sup	Scop	6	C	6328000	94.25	3582	0	323.195	-0.23653	0.0102749	0																					F80	5	FeCl3	2	0.821	esculetin
mock	4	0.915904	2	B		Mock	Sup	Scop	7	A	6656000	68.74	3667	0	339.958	-0.237529	0.0105187	0																					F80	5	FeCl3	2	0.8058	esculetin
mock	4	0.91925	2	B		Mock	Sup	Scop	7	B	5878000	87.84	3690	0	300.197	-0.236781	0.0105847	0																					F80	5	FeCl3	2	0.957	esculetin
mock	4	0.942146	2	B		Mock	Sup	Scop	7	C	6409000	64.93	1539	0	327.334	-0.237678	0.0044146	0																					F80	6	FeCl3	2	1.03627	control
mock	4	0.945527	2	B		Mock	Sup	Scop	8	A	6331000	286.1	4150	0	323.348	-0.229016	0.0119042	0																					F80	6	FeCl3	2	1.10557	control
mock	4	0.962788	2	B		Mock	Sup	Scop	8	B	6311000	118.8	3945	0	322.326	-0.235568	0.0113162	0																					F80	6	FeCl3	2	0.835167	control
mock	4	0.880163	2	A		Mock	Sup	Scop	8	C	6188000	75.28	2576	0	316.04	-0.237273	0.00738922	0																					F80	6	FeCl3	2	1.06507	control
mock	4	0.894757	2	A		Mock	Sup	Scop	9	A	6345000	186.2	3548	0	324.064	-0.232929	0.0101774	0																					F80	6	FeCl3	2	1.03807	control
mock	4	0.888582	2	A		Mock	Sup	Scop	9	B	6112000	105.5	3853	0	312.156	-0.236089	0.0110523	0																					F80	6	FeCl3	2	0.974767	control
mock	4	0.826843	2	A		Mock	Sup	Scop	9	C	5678000	100.3	3242	0	289.976	-0.236293	0.00929963	0																					F80	6	FeCl3	2	1.0103	esculetin
mock	4	0.859032	2	A		Mock	Sup	Scop	10	A	6546000	856.7	4315	0	334.336	-0.20667	0.0123775	0																					F80	6	FeCl3	2	1.1011	esculetin
mock	4	0.918468	2	A		Mock	Sup	Scop	10	B	6245000	87.48	3481	0	318.953	-0.236795	0.0099852	0																					F80	6	FeCl3	2	1.1106	esculetin
F80	5	0.00238955	2	C		Mock	Sup	Scop	10	C	6094000	76.23	3464	0	311.236	-0.237235	0.00993643	0																					F80	6	FeCl3	2	0.9982	esculetin
F80	5	0.00202331	2	C		Mock	Sup	Scop	11	A	6461000	85.17	3555	0	329.992	-0.236885	0.0101975	0																					F80	6	FeCl3	2	0.9877	esculetin
F80	5	0.00216981	2	C		Mock	Sup	Scop	11	B	6455000	62.22	3654	0	329.685	-0.237784	0.0104814	0																					F80	6	FeCl3	2	1.2479	esculetin
F80	5	0.00124487	2	C		Mock	Sup	Scop	11	C	6227000	117.3	3831	0	318.033	-0.235627	0.0109892	0																					F80	7	FeCl3	2	1.13203	control
F80	5	0.00209489	2	C		Mock	Sup	Scop	12	A	6149000	57.92	3423	0	314.047	-0.237953	0.00981883	0																					F80	7	FeCl3	2	1.19553	control
F80	5	0.0033533	2	C		Mock	Sup	Scop	12	B	6587000	53.17	3654	0	336.431	-0.238139	0.0104814	0																					F80	7	FeCl3	2	0.917833	control
F80	5	0.977097	2	D		Mock	Sup	Scop	12	C	6588000	84.3	4009	0	336.482	-0.236919	0.0114998	0																					F80	7	FeCl3	2	1.17043	control
F80	5	0.933706	2	D		F80	Pellet	Esc	0	A	0	0	7.16431e+06	0	0	0	59.2078	0																					F80	7	FeCl3	2	1.14063	control
F80	5	1.08951	2	D		F80	Pellet	Esc	0	B	0	0	7.21356e+06	0	0	0	59.6177	0																					F80	7	FeCl3	2	1.10073	control
F80	5	0.994711	2	D		F80	Pellet	Esc	0	C	0	0	5.69929e+06	0	0	0	47.0168	0																					F80	7	FeCl3	2	1.1796	esculetin
F80	5	0.997905	2	D		F80	Pellet	Esc	1	A	707.895	0	7.54694e+06	0	0.150907	0	62.3919	0																					F80	7	FeCl3	2	1.2996	esculetin
F80	5	1.00429	2	D		F80	Pellet	Esc	1	B	1103.51	0	7.23529e+06	0	0.163674	0	59.7984	0																					F80	7	FeCl3	2	1.3026	esculetin
F80	5	0.219619	2	B		F80	Pellet	Esc	1	C	842.52	0	6.48591e+06	0	0.155251	0	53.5625	0																					F80	7	FeCl3	2	1.1261	esculetin
F80	5	0.209083	2	B		F80	Pellet	Esc	2	A	398.684	0	4.20952e+06	0	0.140928	0	34.6198	0																					F80	7	FeCl3	2	1.0653	esculetin
F80	5	0.568941	2	B		F80	Pellet	Esc	2	B	1877.73	0	7.45265e+06	0	0.188658	0	61.6072	0																					F80	7	FeCl3	2	1.3963	esculetin
F80	5	0.578466	2	B		F80	Pellet	Esc	2	C	790.27	0	5.26481e+06	0	0.153565	0	43.4013	0																					F80	8	FeCl3	2	1.24297	control
F80	5	0.837701	2	B		F80	Pellet	Esc	3	A	1267.53	0	6.0824e+06	0	0.168966	0	50.2048	0																					F80	8	FeCl3	2	1.25707	control
F80	5	0.00406946	2	B		F80	Pellet	Esc	3	B	2340.17	0	6.65943e+06	0	0.203581	0	55.0065	0																					F80	8	FeCl3	2	0.989367	control
F80	5	0.00323948	2	A		F80	Pellet	Esc	3	C	1122.09	0	5.67634e+06	0	0.164273	0	46.8258	0																					F80	8	FeCl3	2	1.24457	control
F80	5	0.00259492	2	A		F80	Pellet	Esc	4	A	1049.51	0	5.08755e+06	0.470685	0.161931	0	41.9262	0.28991																					F80	8	FeCl3	2	1.23937	control
F80	5	0.00272294	2	A		F80	Pellet	Esc	4	B	1258.74	0	6.59558e+06	2.62076	0.168683	0	54.4752	0.289962																					F80	8	FeCl3	2	1.20737	control
mock	5	0.923626	2	C		F80	Pellet	Esc	4	C	1598.12	0	6.83141e+06	33.423	0.179635	0	56.4377	0.290701																					F80	8	FeCl3	2	1.274	esculetin
mock	5	0.924665	2	C		F80	Pellet	Esc	5	A	1935.88	0	4.94972e+06	21.6647	0.190534	0	40.7793	0.290419																					F80	8	FeCl3	2	1.3496	esculetin
mock	5	0.98177	2	C		F80	Pellet	Esc	5	B	2261.15	0	6.71069e+06	19.534	0.201031	0	55.4331	0.290368																					F80	8	FeCl3	2	1.3956	esculetin
mock	5	0.872983	2	C		F80	Pellet	Esc	5	C	2614.29	0	6.35359e+06	4.00911	0.212427	0	52.4615	0.289995																					F80	8	FeCl3	2	1.2211	esculetin
mock	5	0.879002	2	C		F80	Pellet	Esc	6	A	2064.42	0	5.13889e+06	43.1681	0.194682	0	42.3535	0.290935																					F80	8	FeCl3	2	1.1626	esculetin
mock	5	0.918717	2	C		F80	Pellet	Esc	6	B	1896.78	0	6.94586e+06	37.478	0.189272	0	57.39	0.290799																					F80	8	FeCl3	2	1.4681	esculetin
mock	5	0.864237	2	D		F80	Pellet	Esc	6	C	1983.94	0	7.91043e+06	55.6658	0.192085	0	65.4166	0.291235																					F80	9	FeCl3	2	1.46407	control
mock	5	0.932965	2	D		F80	Pellet	Esc	7	A	1948.96	0	3.1146e+06	43.6	0.190957	0	25.5085	0.290946																					F80	9	FeCl3	2	1.40767	control
mock	5	0.942584	2	D		F80	Pellet	Esc	7	B	2893.95	0	6.84331e+06	72.0519	0.221452	0	56.5366	0.291629																					F80	9	FeCl3	2	1.08137	control
mock	5	0.877664	2	D		F80	Pellet	Esc	7	C	2260.68	0	6.80401e+06	394.477	0.201016	0	56.2097	0.29937																					F80	9	FeCl3	2	1.40847	control
mock	5	0.87752	2	D		F80	Pellet	Esc	8	A	3256.22	0	4.54893e+06	295.235	0.233142	0	37.4442	0.296988																					F80	9	FeCl3	2	1.42497	control
mock	5	0.889878	2	D		F80	Pellet	Esc	8	B	3091.34	0	6.60792e+06	86.8775	0.227822	0	54.5779	0.291985																					F80	9	FeCl3	2	1.36027	control
mock	5	0.900163	2	B		F80	Pellet	Esc	8	C	3792.22	0	7.61436e+06	246.053	0.25044	0	62.9529	0.295807																					F80	9	FeCl3	2	1.31893	esculetin
mock	5	0.902701	2	B		F80	Pellet	Esc	9	A	1009.23	0	1.22286e+06	0	0.160631	0	9.76662	0																					F80	9	FeCl3	2	1.37073	esculetin
mock	5	0.905745	2	B		F80	Pellet	Esc	9	B	1942.14	0	7.17898e+06	172.153	0.190736	0	59.3299	0.294032																					F80	9	FeCl3	2	1.40713	esculetin
mock	5	0.925953	2	B		F80	Pellet	Esc	9	C	2509.78	0	7.57552e+06	402.315	0.209054	0	62.6297	0.299559																					F80	9	FeCl3	2	1.23993	esculetin
mock	5	0.918896	2	B		F80	Pellet	Esc	10	A	1157.61	0	2.65483e+06	1.10491	0.165419	0	21.6826	0.289925																					F80	9	FeCl3	2	1.20133	esculetin
mock	5	0.93965	2	B		F80	Pellet	Esc	10	B	1241.53	0	2.63495e+06	13.3418	0.168127	0	21.5172	0.290219																					F80	9	FeCl3	2	1.44733	esculetin
mock	5	0.851894	2	A		F80	Pellet	Esc	10	C	2472.2	0	6.14701e+06	209.411	0.207842	0	50.7425	0.294927																					F80	10	FeCl3	2	1.6272	control
mock	5	0.883411	2	A		F80	Pellet	Esc	11	A	9254.9	0	881711	1.30107	0.426723	0	6.92777	0.28993																					F80	10	FeCl3	2	1.5819	control
mock	5	0.8866	2	A		F80	Pellet	Esc	11	B	2006.91	0	3.57996e+06	59.2747	0.192827	0	29.381	0.291322																					F80	10	FeCl3	2	1.2048	control
mock	5	0.799679	2	A		F80	Pellet	Esc	11	C	1401.18	0	4.75236e+06	612.051	0.173279	0	39.137	0.304594																					F80	10	FeCl3	2	1.5924	control
mock	5	0.84748	2	A		F80	Pellet	Esc	12	A	1160.75	0	1.34462e+06	0	0.16552	0	10.7798	0																					F80	10	FeCl3	2	1.6414	control
mock	5	0.897192	2	A		F80	Pellet	Esc	12	B	1311.65	0	2.91964e+06	180.785	0.17039	0	23.8862	0.29424																					F80	10	FeCl3	2	1.5563	control
F80	6	0.00157023	2	C		F80	Pellet	Esc	12	C	468.205	0	669633	0	0.143172	0	5.16298	0																					F80	10	FeCl3	2	1.42563	esculetin
F80	6	0.00125728	2	C		F80	Sup	Esc	0	A	2033.66	0	1.42095e+07	0	0.19369	0	117.833	0																					F80	10	FeCl3	2	1.42063	esculetin
F80	6	0.00149106	2	C		F80	Sup	Esc	0	B	2537.63	0	2.17452e+07	0	0.209953	0	180.541	0																					F80	10	FeCl3	2	1.38523	esculetin
F80	6	0.000755625	2	C		F80	Sup	Esc	0	C	2900.42	0	2.18677e+07	0	0.221661	0	181.56	0																					F80	10	FeCl3	2	1.23933	esculetin
F80	6	0.00151074	2	C		F80	Sup	Esc	1	A	860.761	0	1.87814e+07	0	0.15584	0	155.878	0																					F80	10	FeCl3	2	1.18513	esculetin
F80	6	0.00164108	2	C		F80	Sup	Esc	1	B	1663.15	0	1.78901e+07	0	0.181733	0	148.462	0																					F80	10	FeCl3	2	1.45193	esculetin
F80	6	1.02934	2	D		F80	Sup	Esc	1	C	1954.98	0	1.95748e+07	0	0.191151	0	162.48	0																					F80	11	FeCl3	2	1.8006	control
F80	6	0.991352	2	D		F80	Sup	Esc	2	A	1116.03	0	1.80367e+07	0	0.164077	0	149.681	0																					F80	11	FeCl3	2	1.7254	control
F80	6	1.05898	2	D		F80	Sup	Esc	2	B	1936.49	0	2.01898e+07	0	0.190554	0	167.598	0																					F80	11	FeCl3	2	1.3636	control
F80	6	1.04663	2	D		F80	Sup	Esc	2	C	1618.11	0	1.8726e+07	0	0.18028	0	155.417	0																					F80	11	FeCl3	2	1.789	control
F80	6	1.02324	2	D		F80	Sup	Esc	3	A	1344.89	0	1.50586e+07	0	0.171463	0	124.899	0																					F80	11	FeCl3	2	1.7979	control
F80	6	1.06858	2	D		F80	Sup	Esc	3	B	2428.01	0	1.81317e+07	0	0.206416	0	150.472	0																					F80	11	FeCl3	2	1.7306	control
F80	6	0.00307828	2	B		F80	Sup	Esc	3	C	2377.23	0	1.82338e+07	0	0.204777	0	151.322	0																					F80	11	FeCl3	2	1.5425	esculetin
F80	6	0.00218029	2	B		F80	Sup	Esc	4	A	1069.76	0	1.64332e+07	6.04397	0.162584	0	136.338	0.290044																					F80	11	FeCl3	2	1.4892	esculetin
F80	6	0.00392898	2	B		F80	Sup	Esc	4	B	1941.35	0	1.69901e+07	0	0.190711	0	140.972	0																					F80	11	FeCl3	2	1.432	esculetin
F80	6	0.00924891	2	B		F80	Sup	Esc	4	C	1503.8	0	1.84613e+07	34.6401	0.176591	0	153.214	0.290731																					F80	11	FeCl3	2	1.2461	esculetin
F80	6	0.721315	2	B		F80	Sup	Esc	5	A	949.323	0	1.21433e+07	51.0718	0.158698	0	100.64	0.291125																					F80	11	FeCl3	2	1.205	esculetin
F80	6	0.00293741	2	B		F80	Sup	Esc	5	B	2782.41	0	1.71071e+07	205.482	0.217852	0	141.946	0.294833																					F80	11	FeCl3	2	1.4558	esculetin
F80	6	0.00133033	2	A		F80	Sup	Esc	5	C	3273.59	0	1.9501e+07	141.707	0.233703	0	161.866	0.293301																					F80	0	FeCl3	2	0.468233	control
F80	6	0.00166524	2	A		F80	Sup	Esc	6	A	1347.61	0	1.20954e+07	252.356	0.171551	0	100.241	0.295958																					F80	0	FeCl3	2	0.503233	control
F80	6	0.00159127	2	A		F80	Sup	Esc	6	B	955.363	0	1.27839e+07	74.4895	0.158893	0	105.97	0.291687																					F80	0	FeCl3	2	0.491733	control
mock	6	0.913159	2	C		F80	Sup	Esc	6	C	2538.05	0	1.79258e+07	402.55	0.209967	0	148.759	0.299564																					F80	0	FeCl3	2	0.473233	control
mock	6	0.915705	2	C		F80	Sup	Esc	7	A	452.142	0	2.82796e+06	80.1251	0.142653	0	23.1233	0.291823																					F80	0	FeCl3	2	0.552233	control
mock	6	0.976067	2	C		F80	Sup	Esc	7	B	2200.02	0	1.49108e+07	931.986	0.199058	0	123.669	0.312276																					F80	0	FeCl3	2	0.529233	control
mock	6	0.872983	2	C		F80	Sup	Esc	7	C	3040.43	0	1.65066e+07	873.396	0.226179	0	136.949	0.310869																					F80	0	FeCl3	2	0.383367	scopoletin
mock	6	0.879002	2	C		F80	Sup	Esc	8	A	2457.35	0	8.60079e+06	444.702	0.207362	0	71.1613	0.300576																					F80	0	FeCl3	2	0.458167	scopoletin
mock	6	0.918717	2	C		F80	Sup	Esc	8	B	2733.36	0	1.65166e+07	383.558	0.21627	0	137.032	0.299108																					F80	0	FeCl3	2	0.484567	scopoletin
mock	6	0.842163	2	D		F80	Sup	Esc	8	C	2313.25	0	1.67724e+07	730.179	0.202712	0	139.161	0.307431																					F80	0	FeCl3	2	0.302567	scopoletin
mock	6	0.907814	2	D		F80	Sup	Esc	9	A	283.361	0	566003	0	0.137207	0	4.30063	0																					F80	0	FeCl3	2	0.272267	scopoletin
mock	6	0.937432	2	D		F80	Sup	Esc	9	B	0	0	1.32312e+07	483.038	0	0	109.693	0.301497																					F80	0	FeCl3	2	0.518567	scopoletin
mock	6	0.879238	2	D		F80	Sup	Esc	9	C	0	0	1.62863e+07	946.255	0	0	135.116	0.312619																					F80	1	FeCl3	2	0.505867	control
mock	6	0.871095	2	D		F80	Sup	Esc	10	A	437.71	0	1.85419e+06	9.21676	0.142188	0	15.0201	0.29012																					F80	1	FeCl3	2	0.530467	control
mock	6	0.886743	2	D		F80	Sup	Esc	10	B	222.732	0	1.06552e+06	46.4283	0.13525	0	8.45728	0.291014																					F80	1	FeCl3	2	0.555567	control
mock	6	0.884992	2	B		F80	Sup	Esc	10	C	0	0	1.11264e+07	318.651	0	0	92.1781	0.29755																					F80	1	FeCl3	2	0.417067	control
mock	6	0.896949	2	B		F80	Sup	Esc	11	A	133.093	0	317637	0	0.132357	0	2.23387	0																					F80	1	FeCl3	2	0.467167	control
mock	6	0.893268	2	B		F80	Sup	Esc	11	B	415.918	0	4.06802e+06	162.742	0.141484	0	33.4424	0.293806																					F80	1	FeCl3	2	0.480867	control
mock	6	0.921348	2	B		F80	Sup	Esc	11	C	0	0	8.73536e+06	943.543	0	0	72.2812	0.312554																					F80	1	FeCl3	2	0.4776	scopoletin
mock	6	0.900352	2	B		F80	Sup	Esc	12	A	262.566	0	806278	0	0.136536	0	6.30006	0																					F80	1	FeCl3	2	0.5328	scopoletin
mock	6	0.939693	2	B		F80	Sup	Esc	12	B	415.277	0	3.91404e+06	238.771	0.141464	0	32.161	0.295632																					F80	1	FeCl3	2	0.5343	scopoletin
mock	6	0.849995	2	A		F80	Sup	Esc	12	C	69.8001	0	342276	0	0.130315	0	2.43891	0																					F80	1	FeCl3	2	0.3831	scopoletin
mock	6	0.882167	2	A		Mock	Sup	Esc	0	A	1467.71	0	1.6038e+07	0	0.175426	0	133.049	0																					F80	1	FeCl3	2	0.352	scopoletin
mock	6	0.877856	2	A		Mock	Sup	Esc	0	B	1195.79	0	1.49865e+07	0	0.166651	0	124.299	0																					F80	1	FeCl3	2	0.5799	scopoletin
mock	6	0.779538	2	A		Mock	Sup	Esc	0	C	1392.88	0	1.65328e+07	0	0.173012	0	137.167	0																					F80	2	FeCl3	2	0.551667	control
mock	6	0.829904	2	A		Mock	Sup	Esc	1	A	1200.16	0	1.5951e+07	0	0.166792	0	132.325	0																					F80	2	FeCl3	2	0.579967	control
mock	6	0.87918	2	A		Mock	Sup	Esc	1	B	1154.43	0	1.55321e+07	0	0.165317	0	128.84	0																					F80	2	FeCl3	2	0.657367	control
F80	7	0.00147464	2	C		Mock	Sup	Esc	1	C	1248.21	0	1.71113e+07	0	0.168343	0	141.981	0																					F80	2	FeCl3	2	0.430767	control
F80	7	0.00122021	2	C		Mock	Sup	Esc	2	A	1237.03	0	1.68047e+07	0	0.167982	0	139.43	0																					F80	2	FeCl3	2	0.510667	control
F80	7	0.00143991	2	C		Mock	Sup	Esc	2	B	1354.58	0	1.46675e+07	0	0.171776	0	121.645	0																					F80	2	FeCl3	2	0.490267	control
F80	7	0.000806802	2	C		Mock	Sup	Esc	2	C	1110.25	0	1.49601e+07	0	0.163891	0	124.08	0																					F80	2	FeCl3	2	0.482233	scopoletin
F80	7	0.000995397	2	C		Mock	Sup	Esc	3	A	1581.44	0	1.68782e+07	0	0.179096	0	140.041	0																					F80	2	FeCl3	2	0.543333	scopoletin
F80	7	0.00157405	2	C		Mock	Sup	Esc	3	B	1200.19	0	1.52471e+07	0	0.166793	0	126.468	0																					F80	2	FeCl3	2	0.614833	scopoletin
F80	7	1.02567	2	D		Mock	Sup	Esc	3	C	1748.19	0	1.49852e+07	0	0.184477	0	124.288	0																					F80	2	FeCl3	2	0.378833	scopoletin
F80	7	1.02467	2	D		Mock	Sup	Esc	4	A	1698.11	0	1.83512e+07	0	0.182861	0	152.298	0																					F80	2	FeCl3	2	0.374933	scopoletin
F80	7	1.07821	2	D		Mock	Sup	Esc	4	B	1684.99	0	1.8093e+07	0	0.182438	0	150.15	0																					F80	2	FeCl3	2	0.600333	scopoletin
F80	7	1.02801	2	D		Mock	Sup	Esc	4	C	1212.51	0	1.59393e+07	0	0.167191	0	132.228	0																					F80	3	FeCl3	2	0.555933	control
F80	7	1.01452	2	D		Mock	Sup	Esc	5	A	1876.58	0	1.76482e+07	0	0.188621	0	146.449	0																					F80	3	FeCl3	2	0.554533	control
F80	7	1.00282	2	D		Mock	Sup	Esc	5	B	1404.2	0	1.56451e+07	0	0.173377	0	129.78	0																					F80	3	FeCl3	2	0.500233	control
F80	7	0.00254225	2	B		Mock	Sup	Esc	5	C	1160.13	0	1.67096e+07	0	0.165501	0	138.638	0																					F80	3	FeCl3	2	0.490933	control
F80	7	0.00184902	2	B		Mock	Sup	Esc	6	A	1614.56	0	1.55785e+07	0	0.180165	0	129.226	0																					F80	3	FeCl3	2	0.611233	control
F80	7	0.00220025	2	B		Mock	Sup	Esc	6	B	1524.1	0	1.58883e+07	0	0.177246	0	131.804	0																					F80	3	FeCl3	2	0.539133	control
F80	7	0.00413485	2	B		Mock	Sup	Esc	6	C	1233.17	0	1.76512e+07	0	0.167857	0	146.473	0																					F80	3	FeCl3	2	0.458167	scopoletin
F80	7	0.19529	2	B		Mock	Sup	Esc	7	A	3449.92	0	1.62248e+07	0	0.239393	0	134.604	0																					F80	3	FeCl3	2	0.531967	scopoletin
F80	7	0.00251291	2	B		Mock	Sup	Esc	7	B	1348.08	0	1.78629e+07	0	0.171566	0	148.235	0																					F80	3	FeCl3	2	0.605167	scopoletin
F80	7	0.0043129	2	A		Mock	Sup	Esc	7	C	1148.51	0	1.73032e+07	0	0.165126	0	143.577	0																					F80	3	FeCl3	2	0.440367	scopoletin
F80	7	0.00390695	2	A		Mock	Sup	Esc	8	A	973.416	0	1.70526e+07	0	0.159475	0	141.492	0																					F80	3	FeCl3	2	0.339667	scopoletin
F80	7	0.00480924	2	A		Mock	Sup	Esc	8	B	1669.3	0	1.75403e+07	0	0.181932	0	145.55	0																					F80	3	FeCl3	2	0.550267	scopoletin
mock	7	0.905434	2	C		Mock	Sup	Esc	8	C	1597.93	0	1.86037e+07	0	0.179629	0	154.4	0																					F80	4	FeCl3	2	0.665633	control
mock	7	0.920799	2	C		Mock	Sup	Esc	9	A	1495.91	0	1.76465e+07	0	0.176336	0	146.434	0																					F80	4	FeCl3	2	0.656933	control
mock	7	0.963273	2	C		Mock	Sup	Esc	9	B	1672.51	0	1.77024e+07	0	0.182035	0	146.9	0																					F80	4	FeCl3	2	0.625633	control
mock	7	0.860621	2	C		Mock	Sup	Esc	9	C	1672.27	0	1.66691e+07	0	0.182028	0	138.301	0																					F80	4	FeCl3	2	0.642633	control
mock	7	0.874618	2	C		Mock	Sup	Esc	10	A	1050.66	0	1.72873e+07	0	0.161968	0	143.445	0																					F80	4	FeCl3	2	0.745133	control
mock	7	0.910085	2	C		Mock	Sup	Esc	10	B	1374.62	0	1.89792e+07	0	0.172422	0	157.524	0																					F80	4	FeCl3	2	0.744233	control
mock	7	0.82734	2	D		Mock	Sup	Esc	10	C	1375.36	0	1.71515e+07	0	0.172446	0	142.316	0																					F80	4	FeCl3	2	0.439367	scopoletin
mock	7	0.891695	2	D		Mock	Sup	Esc	11	A	1636.33	0	1.7934e+07	0	0.180868	0	148.827	0																					F80	4	FeCl3	2	0.520367	scopoletin
mock	7	0.912814	2	D		Mock	Sup	Esc	11	B	1479.25	0	1.71146e+07	0	0.175799	0	142.008	0																					F80	4	FeCl3	2	0.573367	scopoletin
mock	7	0.867597	2	D		Mock	Sup	Esc	11	C	1252.92	0	1.71868e+07	0	0.168495	0	142.609	0																					F80	4	FeCl3	2	0.385767	scopoletin
mock	7	0.86828	2	D		Mock	Sup	Esc	12	A	1311.61	0	1.63566e+07	0	0.170389	0	135.7	0																					F80	4	FeCl3	2	0.354367	scopoletin
mock	7	0.88172	2	D		Mock	Sup	Esc	12	B	1246.95	0	1.72407e+07	0	0.168302	0	143.058	0																					F80	4	FeCl3	2	0.543967	scopoletin
mock	7	0.858126	2	B		Mock	Sup	Esc	12	C	1236.16	0	16879904	0	0.167954	0	140.055	0																					F80	5	FeCl3	2	0.8697	control
mock	7	0.87002	2	B		F80	Pellet	Frax	0	A		1.28694e+07				88.4123																							F80	5	FeCl3	2	0.7955	control
mock	7	0.872209	2	B		F80	Pellet	Frax	0	B		1.51469e+07				104.032																							F80	5	FeCl3	2	0.849	control
mock	7	0.901472	2	B		F80	Pellet	Frax	0	C		1.50165e+07				103.137																							F80	5	FeCl3	2	0.7818	control
mock	7	0.859497	2	B		F80	Pellet	Frax	1	B		1.20886e+07				83.0575																							F80	5	FeCl3	2	1.0234	control
mock	7	0.906728	2	B		F80	Pellet	Frax	1	C		1.14023e+07				78.3504																							F80	5	FeCl3	2	0.929	control
mock	7	0.872558	2	A		F80	Pellet	Frax	2	A		8.78493e+06				60.4005																							F80	5	FeCl3	2	0.425933	scopoletin
mock	7	0.893697	2	A		F80	Pellet	Frax	2	B		9.59812e+06				65.9775																							F80	5	FeCl3	2	0.457333	scopoletin
mock	7	0.883604	2	A		F80	Pellet	Frax	2	C		8.13981e+06				55.9762																							F80	5	FeCl3	2	0.525333	scopoletin
mock	7	0.817565	2	A		F80	Pellet	Frax	3	A		7.53633e+06				51.8375																							F80	5	FeCl3	2	0.398333	scopoletin
mock	7	0.85963	2	A		F80	Pellet	Frax	3	B		9.67927e+06				66.534																							F80	5	FeCl3	2	0.305133	scopoletin
mock	7	0.915064	2	A		F80	Pellet	Frax	3	C		8.58731e+06				59.0452																							F80	5	FeCl3	2	0.542733	scopoletin
F80	8	0.00119474	2	C		F80	Pellet	Frax	4	A		4.51672e+06				31.1287																							F80	6	FeCl3	2	1.01277	control
F80	8	0.00109812	2	C		F80	Pellet	Frax	4	B		1.15162e+07				79.132																							F80	6	FeCl3	2	0.907467	control
F80	8	0.00152692	2	C		F80	Pellet	Frax	4	C		9.3885e+06				64.5399																							F80	6	FeCl3	2	0.973267	control
F80	8	0.000856397	2	C		F80	Pellet	Frax	5	A		4.99395e+06				34.4016																							F80	6	FeCl3	2	0.909567	control
F80	8	0.000979547	2	C		F80	Pellet	Frax	5	B		9.92265e+06				68.2031																							F80	6	FeCl3	2	1.19267	control
F80	8	0.00117868	2	C		F80	Pellet	Frax	5	C		8.6596e+06				59.541																							F80	6	FeCl3	2	1.09037	control
F80	8	0.996214	2	D		F80	Pellet	Frax	6	A		4.97174e+06				34.2493																							F80	6	FeCl3	2	0.4602	scopoletin
F80	8	0.943585	2	D		F80	Pellet	Frax	6	B		1.1266e+07				77.4162																							F80	6	FeCl3	2	0.6709	scopoletin
F80	8	1.02621	2	D		F80	Pellet	Frax	6	C		9.16665e+06				63.0184																							F80	6	FeCl3	2	0.4983	scopoletin
F80	8	1.02259	2	D		F80	Pellet	Frax	7	A		4.75465e+06				32.7605																							F80	6	FeCl3	2	0.2518	scopoletin
F80	8	0.965345	2	D		F80	Pellet	Frax	7	B		6.94e+06				47.7478																							F80	6	FeCl3	2	0.3429	scopoletin
F80	8	0.895468	2	D		F80	Pellet	Frax	7	C		8.70549e+06				59.8557																							F80	6	FeCl3	2	0.6129	scopoletin
F80	8	0.00230317	2	B		F80	Pellet	Frax	8	A		4.35146e+06				29.9954																							F80	7	FeCl3	2	1.12363	control
F80	8	0.00125352	2	B		F80	Pellet	Frax	8	B		4.96294e+06				34.189																							F80	7	FeCl3	2	0.982433	control
F80	8	0.00196159	2	B		F80	Pellet	Frax	8	C		6.11541e+06				42.0927																							F80	7	FeCl3	2	1.10683	control
F80	8	0.00333673	2	B		F80	Pellet	Frax	9	A		1.30398e+06				9.09544																							F80	7	FeCl3	2	1.00373	control
F80	8	0.00388152	2	B		F80	Pellet	Frax	9	B		3.85449e+06				26.5871																							F80	7	FeCl3	2	1.30013	control
F80	8	0.0021356	2	B		F80	Pellet	Frax	9	C		3.0256e+06				20.9025																							F80	7	FeCl3	2	1.21043	control
F80	8	0.000864854	2	A		F80	Pellet	Frax	10	A		2.58145e+06				17.8565																							F80	7	FeCl3	2	0.565733	scopoletin
F80	8	0.00104642	2	A		F80	Pellet	Frax	10	B		1.44745e+06				10.0794																							F80	7	FeCl3	2	0.798233	scopoletin
F80	8	0.00121809	2	A		F80	Pellet	Frax	10	C		1.96891e+06				13.6556																							F80	7	FeCl3	2	0.717033	scopoletin
mock	8	0.900739	2	C		F80	Pellet	Frax	11	A		2.77937e+06				19.2138																							F80	7	FeCl3	2	0.335133	scopoletin
mock	8	0.902497	2	C		F80	Pellet	Frax	11	B		4.45224e+06				30.6865																							F80	7	FeCl3	2	0.263933	scopoletin
mock	8	0.949368	2	C		F80	Pellet	Frax	11	C		3.46432e+06				23.9112																							F80	7	FeCl3	2	0.701433	scopoletin
mock	8	0.842843	2	D		F80	Pellet	Frax	12	A		520918				3.7251																							F80	8	FeCl3	2	1.20333	control
mock	8	0.901227	2	D		F80	Pellet	Frax	12	B		735716				5.1982																							F80	8	FeCl3	2	1.04093	control
mock	8	0.914661	2	D		F80	Pellet	Frax	12	C		1.20457e+06				8.41363																							F80	8	FeCl3	2	1.16133	control
mock	8	0.87471	2	D		F80	Sup	Frax	0	A		3.94054e+07				270.399																							F80	8	FeCl3	2	1.10333	control
mock	8	0.876607	2	D		F80	Sup	Frax	0	B		3.60517e+07				247.398																							F80	8	FeCl3	2	1.46813	control
mock	8	0.886114	2	D		F80	Sup	Frax	0	C		3.93489e+07				270.011																							F80	8	FeCl3	2	1.32053	control
mock	8	0.857902	2	B		F80	Sup	Frax	1	A		2.80601e+07				192.592																							F80	8	FeCl3	2	0.664667	scopoletin
mock	8	0.842185	2	B		F80	Sup	Frax	1	B		2.55588e+07				175.437																							F80	8	FeCl3	2	1.06947	scopoletin
mock	8	0.855107	2	B		F80	Sup	Frax	1	C		3.17156e+07				217.661																							F80	8	FeCl3	2	0.835567	scopoletin
mock	8	0.885104	2	B		F80	Sup	Frax	2	A		2.18777e+07				150.192																							F80	8	FeCl3	2	0.421767	scopoletin
mock	8	0.82306	2	B		F80	Sup	Frax	2	B		2.47513e+07				169.899																							F80	8	FeCl3	2	0.328567	scopoletin
mock	8	0.894611	2	B		F80	Sup	Frax	2	C		2.84072e+07				194.972																							F80	8	FeCl3	2	0.891967	scopoletin
mock	8	0.831252	2	A		F80	Sup	Frax	3	A		1.96234e+07				134.732																							F80	9	FeCl3	2	1.36353	control
mock	8	0.869828	2	A		F80	Sup	Frax	3	B		2.49249e+07				171.09																							F80	9	FeCl3	2	1.15673	control
mock	8	0.866046	2	A		F80	Sup	Frax	3	C		2.54042e+07				174.377																							F80	9	FeCl3	2	1.23023	control
mock	8	0.755869	2	A		F80	Sup	Frax	4	A		7.19276e+06				49.4813																							F80	9	FeCl3	2	1.27343	control
mock	8	0.814608	2	A		F80	Sup	Frax	4	B		2.34212e+07				160.777																							F80	9	FeCl3	2	1.71643	control
mock	8	0.842801	2	A		F80	Sup	Frax	4	C		2.03214e+07				139.519																							F80	9	FeCl3	2	1.49713	control
F80	9	0.000950382	2	C		F80	Sup	Frax	5	A		9.13205e+06				62.7811																							F80	9	FeCl3	2	0.810767	scopoletin
F80	9	0.000968661	2	C		F80	Sup	Frax	5	B		1.81431e+07				124.579																							F80	9	FeCl3	2	1.21377	scopoletin
F80	9	0.00161916	2	C		F80	Sup	Frax	5	C		2.30551e+07				158.267																							F80	9	FeCl3	2	1.01927	scopoletin
F80	9	0.00100012	2	C		F80	Sup	Frax	6	A		6.9407e+06				47.7526																							F80	9	FeCl3	2	0.527667	scopoletin
F80	9	0.00117589	2	C		F80	Sup	Frax	6	B		1.82549e+07				125.346																							F80	9	FeCl3	2	0.413467	scopoletin
F80	9	0.00101809	2	C		F80	Sup	Frax	6	C		2.04578e+07				140.454																							F80	9	FeCl3	2	1.11617	scopoletin
F80	9	0.977487	2	D		F80	Sup	Frax	7	A		2.11651e+06				14.6679																							F80	10	FeCl3	2	1.5892	control
F80	9	0.916543	2	D		F80	Sup	Frax	7	B		4.34853e+06				29.9753																							F80	10	FeCl3	2	1.3442	control
F80	9	1.09088	2	D		F80	Sup	Frax	7	C		1.99254e+07				136.803																							F80	10	FeCl3	2	1.3358	control
F80	9	0.991959	2	D		F80	Sup	Frax	8	A		1.92987e+06				13.3879																							F80	10	FeCl3	2	1.4851	control
F80	9	0.823021	2	D		F80	Sup	Frax	8	B		2.92989e+06				20.246																							F80	10	FeCl3	2	2.0194	control
F80	9	0.0701195	2	D		F80	Sup	Frax	8	C		1.21884e+07				83.7419																							F80	10	FeCl3	2	1.7382	control
F80	9	0.00231819	2	B		F80	Sup	Frax	9	A		156714				1.22735																							F80	10	FeCl3	2	0.9664	scopoletin
F80	9	0.00125024	2	B		F80	Sup	Frax	9	B		774806				5.46629																							F80	10	FeCl3	2	1.3647	scopoletin
F80	9	0.00180341	2	B		F80	Sup	Frax	9	C		1.28783e+06				8.98463																							F80	10	FeCl3	2	1.1632	scopoletin
F80	9	0.00283474	2	B		F80	Sup	Frax	10	A		507066				3.6301																							F80	10	FeCl3	2	0.6616	scopoletin
F80	9	0.00324956	2	B		F80	Sup	Frax	10	B		255175				1.90261																							F80	10	FeCl3	2	0.5185	scopoletin
F80	9	0.00140996	2	B		F80	Sup	Frax	10	C		522064				3.73296																							F80	10	FeCl3	2	1.132	scopoletin
F80	9	0.000396068	2	A		F80	Sup	Frax	11	A		856497				6.02654																							F80	11	FeCl3	2	1.74893	control
F80	9	0.000775101	2	A		F80	Sup	Frax	11	B		1.61207e+06				11.2083																							F80	11	FeCl3	2	1.48683	control
F80	9	0.00108377	2	A		F80	Sup	Frax	11	C		5.18808e+06				35.7329																							F80	11	FeCl3	2	1.44173	control
mock	9	0.88598	2	C		F80	Sup	Frax	12	A		22307.8				0.305582																							F80	11	FeCl3	2	1.62583	control
mock	9	0.896627	2	C		F80	Sup	Frax	12	B		45674.1				0.46583																							F80	11	FeCl3	2	2.22853	control
mock	9	0.941641	2	C		F80	Sup	Frax	12	C		524315				3.74839																							F80	11	FeCl3	2	1.91863	control
mock	9	0.824077	2	D		Mock	Sup	Frax	0	A		3.24327e+07				222.579																							F80	11	FeCl3	2	1.02943	scopoletin
mock	9	0.887005	2	D		Mock	Sup	Frax	0	B		3.33759e+07				229.048																							F80	11	FeCl3	2	1.43043	scopoletin
mock	9	0.898631	2	D		F80	Pellet	Frax	1	A		1.00031e+07				68.755																							F80	11	FeCl3	2	1.23693	scopoletin
mock	9	0.858241	2	D		Mock	Sup	Frax	1	C		3.04464e+07				208.957																							F80	11	FeCl3	2	0.734533	scopoletin
mock	9	0.860696	2	D		Mock	Sup	Frax	1	B		3.30167e+07				226.584																							F80	11	FeCl3	2	0.641133	scopoletin
mock	9	0.877846	2	D		Mock	Sup	Frax	2	C		3.33363e+07				228.776																							F80	11	FeCl3	2	1.17083	scopoletin
mock	9	0.871136	2	B		Mock	Sup	Frax	2	B		2.96738e+07				203.658																							F80	12	FeCl3	2	1.8827	control
mock	9	0.851697	2	B		Mock	Sup	Frax	2	A		3.19209e+07				219.07																							F80	12	FeCl3	2	1.5833	control
mock	9	0.861606	2	B		Mock	Sup	Frax	3	C		3.09337e+07				212.299																							F80	12	FeCl3	2	1.5154	control
mock	9	0.888767	2	B		Mock	Sup	Frax	3	B		3.03877e+07				208.554																							F80	12	FeCl3	2	1.737	control
mock	9	0.828369	2	B		Mock	Sup	Frax	3	A		3.19957e+07				219.583																							F80	12	FeCl3	2	2.3648	control
mock	9	0.900302	2	B		Mock	Sup	Frax	4	C		3.17103e+07				217.625																							F80	12	FeCl3	2	2.0645	control
mock	9	0.818786	2	A		Mock	Sup	Frax	4	B		2.86333e+07				196.522																							F80	12	FeCl3	2	1.0603	scopoletin
mock	9	0.851103	2	A		Mock	Sup	Frax	4	A		3.08624e+07				211.81																							F80	12	FeCl3	2	1.4797	scopoletin
mock	9	0.856062	2	A		Mock	Sup	Frax	5	C		2.82582e+07				193.95																							F80	12	FeCl3	2	1.3161	scopoletin
mock	9	0.745843	2	A		Mock	Sup	Frax	5	B		3.06927e+07				210.646																							F80	12	FeCl3	2	0.7868	scopoletin
mock	9	0.806455	2	A		Mock	Sup	Frax	5	A		2.89034e+07				198.375																							F80	12	FeCl3	2	0.7578	scopoletin
mock	9	0.853452	2	A		Mock	Sup	Frax	6	C		2.90465e+07				199.356																							F80	12	FeCl3	2	1.2087	scopoletin
F80	10	0.00125721	2	C		Mock	Sup	Frax	6	B		2.7628e+07				189.628																							F80	0	FeCl3	2	0.276867	control
F80	10	0.00137334	2	C		Mock	Sup	Frax	6	A		2.87338e+07				197.212																							F80	0	FeCl3	2	0.249667	control
F80	10	0.00185162	2	C		Mock	Sup	Frax	7	C		2.9536e+07				202.714																							F80	0	FeCl3	2	0.433067	control
F80	10	0.00149347	2	C		Mock	Sup	Frax	7	B		2.92486e+07				200.743																							F80	0	FeCl3	2	0.3296	fraxetin
F80	10	0.00217453	2	C		Mock	Sup	Frax	7	A		2.8931e+07				198.564																							F80	0	FeCl3	2	0.3502	fraxetin
F80	10	0.00162257	2	C		Mock	Sup	Frax	8	C		2.81334e+07				193.094																							F80	0	FeCl3	2	0.35	fraxetin
F80	10	0.965842	2	D		Mock	Sup	Frax	8	B		2.59232e+07				177.937																							F80	1	FeCl3	2	0.339333	control
F80	10	0.862696	2	D		Mock	Sup	Frax	8	A		2.96112e+07				203.229																							F80	1	FeCl3	2	0.182933	control
F80	10	0.992854	2	D		Mock	Sup	Frax	9	C		2.9013e+07				199.127																							F80	1	FeCl3	2	0.476833	control
F80	10	0.93504	2	D		Mock	Sup	Frax	9	B		2.73128e+07				187.466																							F80	1	FeCl3	2	0.270267	fraxetin
F80	10	0.0592622	2	D		Mock	Sup	Frax	9	A		2.80352e+07				192.421																							F80	1	FeCl3	2	0.281767	fraxetin
F80	10	0.00128925	2	D		Mock	Sup	Frax	10	C		2.79463e+07				191.811																							F80	1	FeCl3	2	0.246067	fraxetin
F80	10	0.00194777	2	B		Mock	Sup	Frax	10	B		2.73769e+07				187.906																							F80	2	FeCl3	2	0.411233	control
F80	10	0.00105951	2	B		Mock	Sup	Frax	10	A		2.81671e+07				193.325																							F80	2	FeCl3	2	0.197733	control
F80	10	0.0017909	2	B		Mock	Sup	Frax	11	C		2.79378e+07				191.753																							F80	2	FeCl3	2	0.436833	control
F80	10	0.00282524	2	B		Mock	Sup	Frax	11	B		2.51952e+07				172.943																							F80	2	FeCl3	2	0.2753	fraxetin
F80	10	0.00283781	2	B		Mock	Sup	Frax	11	A		3.05982e+07				209.998																							F80	2	FeCl3	2	0.2883	fraxetin
F80	10	0.001113	2	B		Mock	Sup	Frax	12	C		2.95748e+07				202.98																							F80	2	FeCl3	2	0.2388	fraxetin
F80	10	0.00026465	2	A		Mock	Sup	Frax	12	B		2.88982e+07				198.339																							F80	3	FeCl3	2	0.381	control
F80	10	0.000667691	2	A		Mock	Sup	Frax	12	A		2.63329e+07				180.746																							F80	3	FeCl3	2	0.2352	control
F80	10	0.00110099	2	A																																			F80	3	FeCl3	2	0.4252	control
mock	10	0.865385	2	C																																			F80	3	FeCl3	2	0.5675	fraxetin
mock	10	0.879184	2	C																																			F80	3	FeCl3	2	0.5541	fraxetin
mock	10	0.923788	2	C																																			F80	3	FeCl3	2	0.3013	fraxetin
mock	10	0.833382	2	C																																			F80	4	FeCl3	2	0.6269	control
mock	10	0.854626	2	C																																			F80	4	FeCl3	2	0.3817	control
mock	10	0.898411	2	C																																			F80	4	FeCl3	2	0.6066	control
mock	10	0.815547	2	D																																			F80	4	FeCl3	2	0.8693	fraxetin
mock	10	0.869732	2	D																																			F80	4	FeCl3	2	1.0321	fraxetin
mock	10	0.89038	2	D																																			F80	4	FeCl3	2	0.5244	fraxetin
mock	10	0.851681	2	D																																			F80	5	FeCl3	2	0.8078	control
mock	10	0.8609	2	D																																			F80	5	FeCl3	2	0.5759	control
mock	10	0.875484	2	D																																			F80	5	FeCl3	2	0.7641	control
mock	10	0.877053	2	B																																			F80	5	FeCl3	2	1.12117	fraxetin
mock	10	0.881237	2	B																																			F80	5	FeCl3	2	1.07577	fraxetin
mock	10	0.873422	2	B																																			F80	5	FeCl3	2	0.795067	fraxetin
mock	10	0.892424	2	B																																			F80	6	FeCl3	2	0.924767	control
mock	10	0.842819	2	B																																			F80	6	FeCl3	2	0.829067	control
mock	10	0.91168	2	B																																			F80	6	FeCl3	2	0.975267	control
mock	10	0.801172	2	A																																			F80	6	FeCl3	2	1.21263	fraxetin
mock	10	0.827565	2	A																																			F80	6	FeCl3	2	1.07513	fraxetin
mock	10	0.834709	2	A																																			F80	6	FeCl3	2	0.826133	fraxetin
mock	10	0.731166	2	A																																			F80	7	FeCl3	2	0.917633	control
mock	10	0.786593	2	A																																			F80	7	FeCl3	2	0.918933	control
mock	10	0.832135	2	A																																			F80	7	FeCl3	2	1.06983	control
F80	11	0.00252821	2	C																																			F80	7	FeCl3	2	1.20407	fraxetin
F80	11	0.00250423	2	C																																			F80	7	FeCl3	2	1.07607	fraxetin
F80	11	0.00370296	2	C																																			F80	7	FeCl3	2	0.922067	fraxetin
F80	11	0.00256829	2	C																																			F80	8	FeCl3	2	0.940767	control
F80	11	0.00367113	2	C																																			F80	8	FeCl3	2	0.977567	control
F80	11	0.00290803	2	C																																			F80	8	FeCl3	2	1.15117	control
F80	11	0.844858	2	D																																			F80	8	FeCl3	2	1.20117	fraxetin
F80	11	0.68452	2	D																																			F80	8	FeCl3	2	1.08957	fraxetin
F80	11	0.7622	2	D																																			F80	8	FeCl3	2	0.935067	fraxetin
F80	11	0.573065	2	D																																			F80	9	FeCl3	2	0.921167	control
F80	11	0.00174988	2	D																																			F80	9	FeCl3	2	0.965467	control
F80	11	0.00136321	2	D																																			F80	9	FeCl3	2	1.22227	control
F80	11	0.00196236	2	B																																			F80	9	FeCl3	2	1.23563	fraxetin
F80	11	0.000674587	2	B																																			F80	9	FeCl3	2	1.09933	fraxetin
F80	11	0.00142855	2	B																																			F80	9	FeCl3	2	0.958733	fraxetin
F80	11	0.00198224	2	B																																			F80	10	FeCl3	2	0.904433	control
F80	11	0.00273262	2	B																																			F80	10	FeCl3	2	0.926833	control
F80	11	0.0011517	2	B																																			F80	10	FeCl3	2	1.33693	control
F80	11	0.00025649	2	A																																			F80	10	FeCl3	2	1.30167	fraxetin
F80	11	0.000809717	2	A																																			F80	10	FeCl3	2	1.16127	fraxetin
F80	11	0.00118884	2	A																																			F80	10	FeCl3	2	1.01057	fraxetin
mock	11	0.869577	2	C																																			F80	11	FeCl3	2	0.835533	control
mock	11	0.879818	2	C																																			F80	11	FeCl3	2	0.903233	control
mock	11	0.926726	2	C																																			F80	11	FeCl3	2	1.47223	control
mock	11	0.827349	2	C																																			F80	11	FeCl3	2	1.3098	fraxetin
mock	11	0.846365	2	C																																			F80	11	FeCl3	2	1.1818	fraxetin
mock	11	0.888346	2	C																																			F80	11	FeCl3	2	1.0307	fraxetin
mock	11	0.822652	2	D																																			F80	12	FeCl3	2	0.797767	control
mock	11	0.874902	2	D																																			F80	12	FeCl3	2	0.862967	control
mock	11	0.884682	2	D																																			F80	12	FeCl3	2	1.58667	control
mock	11	0.842763	2	D																																			F80	12	FeCl3	2	1.306	fraxetin
mock	11	0.857081	2	D																																			F80	12	FeCl3	2	1.1795	fraxetin
mock	11	0.873501	2	D																																			F80	12	FeCl3	2	0.9984	fraxetin
mock	11	0.859328	2	B																																			F80	0	FeCl3	2	0.256633	control
mock	11	0.848372	2	B																																			F80	0	FeCl3	2	0.340433	control
mock	11	0.835092	2	B																																			F80	0	FeCl3	2	0.404233	control
mock	11	0.892476	2	B																																			F80	0	FeCl3	2	0.359567	esculetin
mock	11	0.846861	2	B																																			F80	0	FeCl3	2	0.206767	esculetin
mock	11	0.887595	2	B																																			F80	0	FeCl3	2	0.353667	esculetin
mock	11	0.773415	2	A																																			F80	1	FeCl3	2	0.197167	control
mock	11	0.801088	2	A																																			F80	1	FeCl3	2	0.377367	control
mock	11	0.801548	2	A																																			F80	1	FeCl3	2	0.439967	control
mock	11	0.704427	2	A																																			F80	1	FeCl3	2	0.2698	esculetin
mock	11	0.757441	2	A																																			F80	1	FeCl3	2	0.15	esculetin
mock	11	0.801312	2	A																																			F80	1	FeCl3	2	0.2855	esculetin
F80	12	0.00315255	2	C																																			F80	2	FeCl3	2	0.193333	control
F80	12	0.00293803	2	C																																			F80	2	FeCl3	2	0.316433	control
F80	12	0.00464477	2	C																																			F80	2	FeCl3	2	0.365533	control
F80	12	0.00289599	2	C																																			F80	2	FeCl3	2	0.261467	esculetin
F80	12	0.00420111	2	C																																			F80	2	FeCl3	2	0.146967	esculetin
F80	12	0.0031772	2	C																																			F80	2	FeCl3	2	0.334267	esculetin
F80	12	0.104955	2	D																																			F80	3	FeCl3	2	0.255633	control
F80	12	0.072494	2	D																																			F80	3	FeCl3	2	0.331333	control
F80	12	0.470642	2	D																																			F80	3	FeCl3	2	0.317333	control
F80	12	0.00502268	2	D																																			F80	3	FeCl3	2	0.314633	esculetin
F80	12	0.00143689	2	D																																			F80	3	FeCl3	2	0.193133	esculetin
F80	12	0.00262063	2	D																																			F80	3	FeCl3	2	0.413033	esculetin
F80	12	0.00132531	2	B																																			F80	4	FeCl3	2	0.547967	control
F80	12	0.000620814	2	B																																			F80	4	FeCl3	2	0.687767	control
F80	12	0.00131889	2	B																																			F80	4	FeCl3	2	0.434967	control
F80	12	0.00138176	2	B																																			F80	4	FeCl3	2	0.698433	esculetin
F80	12	0.00249291	2	B																																			F80	4	FeCl3	2	0.345833	esculetin
F80	12	0.00120303	2	B																																			F80	4	FeCl3	2	0.542233	esculetin
F80	12	0.000268513	2	A																																			F80	5	FeCl3	2	1.08597	control
F80	12	0.00108803	2	A																																			F80	5	FeCl3	2	1.09507	control
F80	12	0.00140817	2	A																																			F80	5	FeCl3	2	0.544267	control
mock	12	0.866775	2	C																																			F80	5	FeCl3	2	1.28677	esculetin
mock	12	0.877183	2	C																																			F80	5	FeCl3	2	0.709067	esculetin
mock	12	0.918757	2	C																																			F80	5	FeCl3	2	0.813467	esculetin
mock	12	0.826143	2	C																																			F80	6	FeCl3	2	1.28583	control
mock	12	0.840965	2	C																																			F80	6	FeCl3	2	1.28053	control
mock	12	0.884115	2	C																																			F80	6	FeCl3	2	0.755933	control
mock	12	0.802121	2	D																																			F80	6	FeCl3	2	1.40663	esculetin
mock	12	0.857652	2	D																																			F80	6	FeCl3	2	0.931833	esculetin
mock	12	0.879587	2	D																																			F80	6	FeCl3	2	0.854733	esculetin
mock	12	0.839719	2	D																																			F80	7	FeCl3	2	1.34317	control
mock	12	0.847277	2	D																																			F80	7	FeCl3	2	1.31607	control
mock	12	0.859232	2	D																																			F80	7	FeCl3	2	0.808967	control
mock	12	0.83469	2	B																																			F80	7	FeCl3	2	1.44793	esculetin
mock	12	0.841099	2	B																																			F80	7	FeCl3	2	0.970633	esculetin
mock	12	0.865592	2	B																																			F80	7	FeCl3	2	0.886133	esculetin
mock	12	0.895116	2	B																																			F80	8	FeCl3	2	1.41627	control
mock	12	0.85487	2	B																																			F80	8	FeCl3	2	1.35117	control
mock	12	0.88591	2	B																																			F80	8	FeCl3	2	0.845167	control
mock	12	0.770835	2	A																																			F80	8	FeCl3	2	1.52473	esculetin
mock	12	0.801504	2	A																																			F80	8	FeCl3	2	1.03303	esculetin
mock	12	0.796967	2	A																																			F80	8	FeCl3	2	0.919433	esculetin
mock	12	0.697148	2	A																																			F80	9	FeCl3	2	1.51453	control
mock	12	0.765052	2	A																																			F80	9	FeCl3	2	1.38173	control
mock	12	0.801683	2	A																																			F80	9	FeCl3	2	0.842033	control
																																							F80	9	FeCl3	2	1.5704	esculetin
																																							F80	9	FeCl3	2	1.0487	esculetin
																																							F80	9	FeCl3	2	0.9355	esculetin
																																							F80	10	FeCl3	2	1.50747	control
																																							F80	10	FeCl3	2	1.45927	control
																																							F80	10	FeCl3	2	0.824467	control
																																							F80	10	FeCl3	2	1.5539	esculetin
																																							F80	10	FeCl3	2	1.0106	esculetin
																																							F80	10	FeCl3	2	0.9229	esculetin
																																							F80	11	FeCl3	2	1.4508	control
																																							F80	11	FeCl3	2	1.5858	control
																																							F80	11	FeCl3	2	0.7965	control
																																							F80	11	FeCl3	2	1.52477	esculetin
																																							F80	11	FeCl3	2	0.956067	esculetin
																																							F80	11	FeCl3	2	0.903167	esculetin
																																							F80	12	FeCl3	2	1.49533	control
																																							F80	12	FeCl3	2	1.65753	control
																																							F80	12	FeCl3	2	0.765833	control
																																							F80	12	FeCl3	2	1.54373	esculetin
																																							F80	12	FeCl3	2	0.940933	esculetin
																																							F80	12	FeCl3	2	0.899633	esculetin
																																							F80	0	FeCl3	2	0.541933	control
																																							F80	0	FeCl3	2	0.338133	control
																																							F80	0	FeCl3	2	0.447333	control
																																							F80	0	FeCl3	2	0.252567	scopoletin
																																							F80	0	FeCl3	2	0.388967	scopoletin
																																							F80	0	FeCl3	2	0.196667	scopoletin
																																							F80	1	FeCl3	2	0.6986	control
																																							F80	1	FeCl3	2	0.2911	control
																																							F80	1	FeCl3	2	0.334	control
																																							F80	1	FeCl3	2	0.1867	scopoletin
																																							F80	1	FeCl3	2	0.3009	scopoletin
																																							F80	1	FeCl3	2	0.1182	scopoletin
																																							F80	2	FeCl3	2	0.523533	control
																																							F80	2	FeCl3	2	0.268333	control
																																							F80	2	FeCl3	2	0.329633	control
																																							F80	2	FeCl3	2	0.1859	scopoletin
																																							F80	2	FeCl3	2	0.2899	scopoletin
																																							F80	2	FeCl3	2	0.128	scopoletin
																																							F80	3	FeCl3	2	0.590933	control
																																							F80	3	FeCl3	2	0.351533	control
																																							F80	3	FeCl3	2	0.420033	control
																																							F80	3	FeCl3	2	0.2007	scopoletin
																																							F80	3	FeCl3	2	0.3117	scopoletin
																																							F80	3	FeCl3	2	0.1243	scopoletin
																																							F80	4	FeCl3	2	0.867133	control
																																							F80	4	FeCl3	2	0.472833	control
																																							F80	4	FeCl3	2	0.895533	control
																																							F80	4	FeCl3	2	0.176867	scopoletin
																																							F80	4	FeCl3	2	0.308167	scopoletin
																																							F80	4	FeCl3	2	0.126867	scopoletin
																																							F80	5	FeCl3	2	1.07137	control
																																							F80	5	FeCl3	2	0.777767	control
																																							F80	5	FeCl3	2	1.04537	control
																																							F80	5	FeCl3	2	0.268067	scopoletin
																																							F80	5	FeCl3	2	0.450167	scopoletin
																																							F80	5	FeCl3	2	0.259367	scopoletin
																																							F80	6	FeCl3	2	1.26953	control
																																							F80	6	FeCl3	2	1.01293	control
																																							F80	6	FeCl3	2	1.11623	control
																																							F80	6	FeCl3	2	0.577533	scopoletin
																																							F80	6	FeCl3	2	0.640133	scopoletin
																																							F80	6	FeCl3	2	0.417733	scopoletin
																																							F80	7	FeCl3	2	1.33393	control
																																							F80	7	FeCl3	2	1.09633	control
																																							F80	7	FeCl3	2	1.14883	control
																																							F80	7	FeCl3	2	0.821633	scopoletin
																																							F80	7	FeCl3	2	0.838733	scopoletin
																																							F80	7	FeCl3	2	0.558233	scopoletin
																																							F80	8	FeCl3	2	1.42183	control
																																							F80	8	FeCl3	2	1.12573	control
																																							F80	8	FeCl3	2	1.19813	control
																																							F80	8	FeCl3	2	1.0654	scopoletin
																																							F80	8	FeCl3	2	1.0451	scopoletin
																																							F80	8	FeCl3	2	0.6744	scopoletin
																																							F80	9	FeCl3	2	1.4467	control
																																							F80	9	FeCl3	2	1.1361	control
																																							F80	9	FeCl3	2	1.2222	control
																																							F80	9	FeCl3	2	1.24553	scopoletin
																																							F80	9	FeCl3	2	1.15933	scopoletin
																																							F80	9	FeCl3	2	0.673033	scopoletin
																																							F80	10	FeCl3	2	1.5261	control
																																							F80	10	FeCl3	2	1.2238	control
																																							F80	10	FeCl3	2	1.2681	control
																																							F80	10	FeCl3	2	1.41997	scopoletin
																																							F80	10	FeCl3	2	1.25567	scopoletin
																																							F80	10	FeCl3	2	0.718767	scopoletin
																																							F80	11	FeCl3	2	1.55957	control
																																							F80	11	FeCl3	2	1.29187	control
																																							F80	11	FeCl3	2	1.30547	control
																																							F80	11	FeCl3	2	1.53447	scopoletin
																																							F80	11	FeCl3	2	1.26667	scopoletin
																																							F80	11	FeCl3	2	0.761667	scopoletin
																																							F80	12	FeCl3	2	1.5491	control
																																							F80	12	FeCl3	2	1.3037	control
																																							F80	12	FeCl3	2	1.3392	control
																																							F80	12	FeCl3	2	1.59443	scopoletin
																																							F80	12	FeCl3	2	1.26383	scopoletin
																																							F80	12	FeCl3	2	0.774633	scopoletin

## Sheet: Fig 4 & S5
Fig 4a & S5a							Fig 4b & S5b							Fig 4c						Fig S5c							Fig S5d							Fig S5e							Fig S5d
rep	fungus	iron	scopoletin	genotype	SFW (mg)		rep	fungus	iron	scopoletin	genotype	Total chlorophyll (mg/g FW)		replicate	iron	fungus	day	scopoletin(µM)		rep	fungus	iron	coumarin	genotype	SFW (mg)		rep	fungus	iron	coumarin	genotype	Total chlorophyll (mg/g FW)		rep	fungus	iron	scopoletin	genotype	RQ		fungus	iron	replicate	coumarin	mg/l per mgroot
b	mock	50µM FeCl3	0	col0	7.9		c	mock	50µM FeCl3	0	col0	0.821256		A	FeEDTA	F80	7	0.228654		A	mock	50µM FeCl3	control	col0	3.8		A	mock	50µM FeCl3	control	col0	0.531401		B	F80	50µM FeCl3	NaEDTA	f6'h1	0.9767		F80	FeCl3	B	scopoletin	0.0106204
b	mock	50µM FeCl3	0	col0	9.4		c	mock	50µM FeCl3	0	col0	0.628019		A	FeEDTA	F80	7	0.17178		A	mock	50µM FeCl3	control	col0	4.6		A	mock	50µM FeCl3	control	col0	0.347826		B	F80	50µM FeCl3	NaEDTA	f6'h1	0.995611		F80	FeCl3	B	scopoletin	0.0105928
b	mock	50µM FeCl3	0	col0	7.2		c	mock	50µM FeCl3	0	col0	0.589372		A	FeEDTA	Mock	7	4.73647		A	mock	50µM FeCl3	control	col0	5.3		A	mock	50µM FeCl3	control	col0	0.434783		B	F80	50µM FeCl3	NaEDTA	f6'h1	0.953863		F80	FeCl3	C	scopoletin	0.00290764
b	mock	50µM FeCl3	0	col0	7.5		c	mock	50µM FeCl3	0	col0	0.647343		A	FeEDTA	Mock	7	8.13094		A	mock	50µM FeCl3	control	col0	3.7		A	mock	50µM FeCl3	control	col0	0.415459		B	F80	50µM FeCl3	NaEDTA	f6'h1	0.96954		F80	FeCl3	C	scopoletin	0.00621009
b	mock	50µM FeCl3	0	col0	7.3		c	F80	50µM FeCl3	0	col0	1.49758		A	FeEDTA	Mock	7	2.50344		A	mock	50µM FeCl3	control	col0	5.2		A	mock	50µM FeCl3	control	f6'h1	0.202899		B	F80	50µM FeCl3	NaEDTA	fro2	0.987246		F80	FeCl3	D	scopoletin	0.00805804
b	mock	50µM FeCl3	0	col0	8.1		c	F80	50µM FeCl3	0	col0	1.19807		A	FeCl3	F80	7	0.42319		A	mock	50µM FeCl3	control	col0	4.3		A	mock	50µM FeCl3	control	f6'h1	0.222222		B	F80	50µM FeCl3	NaEDTA	fro2	1.00298		F80	FeEDTA	B	scopoletin	0.00911575
b	mock	50µM FeCl3	0	col0	5.8		c	F80	50µM FeCl3	0	col0	1.18841		A	FeCl3	F80	7	0.15321		A	mock	50µM FeCl3	control	col0	4.5		A	mock	50µM FeCl3	control	f6'h1	0.154589		B	F80	50µM FeCl3	NaEDTA	fro2	1.02044		F80	FeEDTA	C	scopoletin	0.00284731
b	mock	50µM FeCl3	0	col0	8.1		c	F80	50µM FeCl3	0	col0	1.05314		A	FeCl3	F80	7	0.453255		A	mock	50µM FeCl3	control	col0	4.4		A	mock	50µM FeCl3	control	f6'h1	0.222222		B	F80	50µM FeCl3	NaEDTA	fro2	1.01529		F80	FeEDTA	D	scopoletin	0.00617905
b	mock	50µM FeCl3	0	col0	4.3		a	mock	50µM FeCl3	0	col0	0.618357		A	FeCl3	Mock	7	1.88307		A	mock	50µM FeCl3	control	col0	3.3		A	mock	50µM FeCl3	control	fro2	0.328502		A	F80	50µM FeCl3	NaEDTA	f6'h1	1.13133		Mock	FeCl3	B	scopoletin	0.002927
b	mock	50µM FeCl3	0	col0	7.7		a	mock	50µM FeCl3	0	col0	0.589372		A	FeCl3	Mock	7	5.7462		A	mock	50µM FeCl3	control	col0	4.9		A	mock	50µM FeCl3	control	fro2	0.328502		A	F80	50µM FeCl3	NaEDTA	f6'h1	1.13791		Mock	FeCl3	C	scopoletin	0.00456041
b	mock	50µM FeCl3	0	col0	3.3		a	mock	50µM FeCl3	0	col0	0.550725		B	FeCl3	F80	7	0.466001		A	mock	50µM FeCl3	control	col0	4.5		A	mock	50µM FeCl3	control	fro2	0.251208		A	F80	50µM FeCl3	NaEDTA	f6'h1	1.11005		Mock	FeCl3	D	scopoletin	0.00524841
b	mock	50µM FeCl3	0	col0	7.5		a	mock	50µM FeCl3	0	col0	0.608696		B	FeCl3	F80	7	0.157601		A	mock	50µM FeCl3	control	col0	3.2		A	mock	50µM FeCl3	control	fro2	0.270531		A	F80	50µM FeCl3	NaEDTA	f6'h1	1.09892		Mock	FeCl3	D	scopoletin	0.00613223
b	mock	50µM FeCl3	0	col0	3.5		a	F80	50µM FeCl3	0	col0	1.18841		B	FeEDTA	F80	7	0.354482		A	mock	50µM FeCl3	control	col0	3.9		A	F80	50µM FeCl3	control	col0	1.28502		A	F80	50µM FeCl3	NaEDTA	fro2	1.13611		Mock	FeEDTA	B	scopoletin	0.00289197
b	mock	50µM FeCl3	0	col0	7		a	F80	50µM FeCl3	0	col0	1.1401		B	FeEDTA	Mock	7	2.54055		A	mock	50µM FeCl3	control	col0	4.4		A	F80	50µM FeCl3	control	col0	1.29469		A	F80	50µM FeCl3	NaEDTA	fro2	1.1332		Mock	FeEDTA	C	scopoletin	0.00203481
b	mock	50µM FeCl3	0	col0	2.4		a	F80	50µM FeCl3	0	col0	1.10145		B	FeEDTA	Mock	7	5.18026		A	mock	50µM FeCl3	control	col0	4		A	F80	50µM FeCl3	control	col0	1.29469		A	F80	50µM FeCl3	NaEDTA	fro2	1.09357		Mock	FeEDTA	D	scopoletin	0.00188836
b	mock	50µM FeCl3	0	col0	6		a	F80	50µM FeCl3	0	col0	1.343		B	FeEDTA	Mock	7	6.2869		A	mock	50µM FeCl3	control	col0	4.2		A	F80	50µM FeCl3	control	col0	1.31401		A	F80	50µM FeCl3	NaEDTA	fro2	1.09688		F80	FeCl3	B	scopolin	0.25776
b	mock	50µM FeCl3	0	col0	4.2		b	mock	50µM FeCl3	0	col0	0.608696		B	FeCl3	Mock	7	4.81639		A	mock	50µM FeCl3	control	col0	3.2		A	F80	50µM FeCl3	control	f6'h1	1.21739		A	F80	50µM FeCl3	control	col0	1.0198		F80	FeCl3	B	scopolin	0.247981
b	mock	50µM FeCl3	0	col0	6.3		b	mock	50µM FeCl3	0	col0	0.647343		B	FeCl3	Mock	7	4.77952		A	mock	50µM FeCl3	control	col0	3.6		A	F80	50µM FeCl3	control	f6'h1	1.09179		A	F80	50µM FeCl3	control	col0	0.969037		F80	FeCl3	C	scopolin	0.203436
b	mock	50µM FeCl3	0	col0	4.1		b	mock	50µM FeCl3	0	col0	0.560386		C	FeCl3	F80	7	1.25275		A	mock	50µM FeCl3	control	col0	3.6		A	F80	50µM FeCl3	control	f6'h1	0.7343		A	F80	50µM FeCl3	control	col0	0.991408		F80	FeCl3	C	scopolin	0.226526
b	mock	50µM FeCl3	0	col0	4		b	mock	50µM FeCl3	0	col0	0.531401		C	FeCl3	F80	7	1.15151		A	mock	50µM FeCl3	control	col0	3.5		A	F80	50µM FeCl3	control	f6'h1	0.801932		A	F80	50µM FeCl3	control	col0	1.02148		F80	FeCl3	D	scopolin	0.213262
b	mock	50µM FeCl3	0	col0	4.8		b	F80	50µM FeCl3	0	col0	1.30435		C	FeCl3	F80	7	1.17078		A	mock	50µM FeCl3	control	col0	3.8		A	F80	50µM FeCl3	control	fro2	0.299517		A	F80	50µM FeCl3	control	f6'h1	1.0016		F80	FeEDTA	B	scopolin	0.309273
b	mock	50µM FeCl3	0	col0	6.6		b	F80	50µM FeCl3	0	col0	1.38164		C	FeCl3	Mock	7	1.35813		A	mock	50µM FeCl3	control	col0	4.4		A	F80	50µM FeCl3	control	fro2	0.270531		A	F80	50µM FeCl3	control	f6'h1	1.0048		F80	FeEDTA	C	scopolin	0.166785
b	mock	50µM FeCl3	0	col0	5.1		b	F80	50µM FeCl3	0	col0	1.24638		C	FeCl3	Mock	7	1.0807		A	mock	50µM FeCl3	control	col0	3.5		A	F80	50µM FeCl3	control	fro2	0.570048		A	F80	50µM FeCl3	control	f6'h1	1.02723		F80	FeEDTA	D	scopolin	0.331192
b	mock	50µM FeCl3	0	col0	3.3		b	F80	50µM FeCl3	0	col0	1.0628		C	FeCl3	Mock	7	2.45969		A	mock	50µM FeCl3	control	col0	4		A	F80	50µM FeCl3	control	fro2	0.483092		A	F80	50µM FeCl3	control	f6'h1	1.05128		Mock	FeCl3	B	scopolin	0.191985
b	mock	50µM FeCl3	0	col0	5		d	mock	50µM FeCl3	0	col0	0.531401		C	FeEDTA	F80	7	0.341876		A	mock	50µM FeCl3	control	col0	5		B	mock	50µM FeCl3	control	col0	0.483092		A	F80	50µM FeCl3	scopoletin	f6'h1	1.0016		Mock	FeCl3	C	scopolin	0.401698
b	mock	50µM FeCl3	0	col0	5.5		d	mock	50µM FeCl3	0	col0	0.347826		C	FeEDTA	F80	7	0.189457		A	mock	50µM FeCl3	control	col0	4		B	mock	50µM FeCl3	control	col0	0.463768		A	F80	50µM FeCl3	scopoletin	f6'h1	1.00545		Mock	FeCl3	D	scopolin	0.467337
b	mock	50µM FeCl3	0	col0	4.5		d	mock	50µM FeCl3	0	col0	0.434783		C	FeEDTA	Mock	7	3.25327		A	mock	50µM FeCl3	control	col0	3.8		B	mock	50µM FeCl3	control	col0	0.444444		A	F80	50µM FeCl3	scopoletin	f6'h1	0.993261		Mock	FeCl3	D	scopolin	0.473024
b	mock	50µM FeCl3	0	col0	3.6		d	mock	50µM FeCl3	0	col0	0.415459		C	FeEDTA	Mock	7	5.83448		A	mock	50µM FeCl3	control	col0	4.2		B	mock	50µM FeCl3	control	col0	0.483092		A	F80	50µM FeCl3	scopoletin	f6'h1	0.994737		Mock	FeEDTA	B	scopolin	0.285978
b	F80	50µM FeCl3	0	col0	12.1		d	F80	50µM FeCl3	0	col0	1.28502		D	FeCl3	F80	7	0.404561		A	mock	50µM FeCl3	control	f6'h1	4.2		B	F80	50µM FeCl3	control	col0	1.25604		A	F80	50µM FeCl3	fraxetin	f6'h1	1.00052		Mock	FeEDTA	C	scopolin	0.215398
b	F80	50µM FeCl3	0	col0	14.5		d	F80	50µM FeCl3	0	col0	1.29469		D	FeCl3	F80	7	0.582494		A	mock	50µM FeCl3	control	f6'h1	3.8		B	F80	50µM FeCl3	control	col0	1.19807		A	F80	50µM FeCl3	fraxetin	f6'h1	1.02526		Mock	FeEDTA	D	scopolin	0.285632
b	F80	50µM FeCl3	0	col0	14.1		d	F80	50µM FeCl3	0	col0	1.29469		D	FeCl3	F80	7	0.805254		A	mock	50µM FeCl3	control	f6'h1	2.7		B	F80	50µM FeCl3	control	col0	1.08213		A	F80	50µM FeCl3	fraxetin	f6'h1	1.03523
b	F80	50µM FeCl3	0	col0	10.7		d	F80	50µM FeCl3	0	col0	1.31401		D	FeCl3	Mock	7	3.31479		A	mock	50µM FeCl3	control	f6'h1	3.2		B	F80	50µM FeCl3	control	col0	0.850242		A	F80	50µM FeCl3	fraxetin	f6'h1	1.00551
b	F80	50µM FeCl3	0	col0	7.6		c	mock	50µM FeCl3	0	f6'h1	0.347826		D	FeCl3	Mock	7	6.32172		A	mock	50µM FeCl3	control	f6'h1	2.8		B	mock	50µM FeCl3	control	f6'h1	0.415459		A	F80	50µM FeCl3	esculetin	f6'h1	1.01639
b	F80	50µM FeCl3	0	col0	9.8		c	mock	50µM FeCl3	0	f6'h1	0.512077		D	FeCl3	Mock	7	4.78986		A	mock	50µM FeCl3	control	f6'h1	2.4		B	mock	50µM FeCl3	control	f6'h1	0.396135		A	F80	50µM FeCl3	esculetin	f6'h1	1.03325
b	F80	50µM FeCl3	0	col0	NA		c	mock	50µM FeCl3	0	f6'h1	0.425121		D	FeEDTA	F80	7	0.632682		A	mock	50µM FeCl3	control	f6'h1	2.9		B	mock	50µM FeCl3	control	f6'h1	0.405797		A	F80	50µM FeCl3	esculetin	f6'h1	1.0187
b	F80	50µM FeCl3	0	col0	16.9		c	mock	50µM FeCl3	0	f6'h1	0.405797		D	FeEDTA	F80	7	1.35031		A	mock	50µM FeCl3	control	f6'h1	3.6		B	mock	50µM FeCl3	control	f6'h1	0.47343		A	F80	50µM FeCl3	esculetin	f6'h1	1.02044
b	F80	50µM FeCl3	0	col0	13.7		c	F80	50µM FeCl3	0	f6'h1	0.309179		D	FeEDTA	F80	7	0.31347		A	mock	50µM FeCl3	control	f6'h1	3.2		B	F80	50µM FeCl3	control	f6'h1	0.599034		A	F80	50µM FeCl3	control	fro2	1.04187
b	F80	50µM FeCl3	0	col0	13.1		c	F80	50µM FeCl3	0	f6'h1	0.270531		D	FeEDTA	Mock	7	3.764		A	mock	50µM FeCl3	control	f6'h1	3.1		B	F80	50µM FeCl3	control	f6'h1	0.483092		A	F80	50µM FeCl3	control	fro2	1.02342
b	F80	50µM FeCl3	0	col0	9.1		c	F80	50µM FeCl3	0	f6'h1	0.405797		D	FeEDTA	Mock	7	5.91542		A	mock	50µM FeCl3	control	f6'h1	2.2		B	F80	50µM FeCl3	control	f6'h1	0.560386		A	F80	50µM FeCl3	control	fro2	1.02872
b	F80	50µM FeCl3	0	col0	15.3		c	F80	50µM FeCl3	0	f6'h1	0.57971		D	FeEDTA	Mock	7	5.62865		A	mock	50µM FeCl3	control	f6'h1	2.8		B	F80	50µM FeCl3	control	f6'h1	0.560386		A	F80	50µM FeCl3	control	fro2	1.03433
b	F80	50µM FeCl3	0	col0	9.2		a	mock	50µM FeCl3	0	f6'h1	0.405797								A	mock	50µM FeCl3	control	f6'h1	2.7		B	mock	50µM FeCl3	control	fro2	0.36715		A	F80	50µM FeCl3	scopoletin	fro2	1.01001
b	F80	50µM FeCl3	0	col0	7.8		a	mock	50µM FeCl3	0	f6'h1	0.26087								A	mock	50µM FeCl3	control	f6'h1	1.9		B	mock	50µM FeCl3	control	fro2	0.318841		A	F80	50µM FeCl3	scopoletin	fro2	1.01052
b	F80	50µM FeCl3	0	col0	10.1		a	mock	50µM FeCl3	0	f6'h1	0.270531								A	mock	50µM FeCl3	control	f6'h1	3.9		B	mock	50µM FeCl3	control	fro2	0.357488		A	F80	50µM FeCl3	scopoletin	fro2	1.02296
b	F80	50µM FeCl3	0	col0	11.5		a	mock	50µM FeCl3	0	f6'h1	0.251208								A	mock	50µM FeCl3	control	f6'h1	2.9		B	mock	50µM FeCl3	control	fro2	0.376812		A	F80	50µM FeCl3	scopoletin	fro2	1.02479
b	F80	50µM FeCl3	0	col0	11.6		a	F80	50µM FeCl3	0	f6'h1	0.7343								A	mock	50µM FeCl3	control	f6'h1	4.2		B	F80	50µM FeCl3	control	fro2	0.512077		A	F80	50µM FeCl3	fraxetin	fro2	1.42486
b	F80	50µM FeCl3	0	col0	9.4		a	F80	50µM FeCl3	0	f6'h1	0.541063								A	mock	50µM FeCl3	control	f6'h1	2.6		B	F80	50µM FeCl3	control	fro2	0.908213		A	F80	50µM FeCl3	fraxetin	fro2	1.0268
b	F80	50µM FeCl3	0	col0	11.6		a	F80	50µM FeCl3	0	f6'h1	0.483092								A	mock	50µM FeCl3	control	f6'h1	2.5		B	F80	50µM FeCl3	control	fro2	0.589372		A	F80	50µM FeCl3	fraxetin	fro2	1.04673
b	F80	50µM FeCl3	0	col0	10.9		a	F80	50µM FeCl3	0	f6'h1	0.492754								A	mock	50µM FeCl3	control	f6'h1	2.3		B	F80	50µM FeCl3	control	fro2	0.782609		A	F80	50µM FeCl3	fraxetin	fro2	1.02004
b	F80	50µM FeCl3	0	col0	9.3		b	mock	50µM FeCl3	0	f6'h1	0.415459								A	mock	50µM FeCl3	control	f6'h1	3		C	mock	50µM FeCl3	control	col0	0.36715		A	F80	50µM FeCl3	esculetin	fro2	1.03288
b	F80	50µM FeCl3	0	col0	9.3		b	mock	50µM FeCl3	0	f6'h1	0.463768								A	mock	50µM FeCl3	control	f6'h1	3.1		C	mock	50µM FeCl3	control	col0	0.328502		A	F80	50µM FeCl3	esculetin	fro2	1.04312
b	F80	50µM FeCl3	0	col0	9		b	mock	50µM FeCl3	0	f6'h1	0.454106								A	mock	50µM FeCl3	control	f6'h1	3.2		C	mock	50µM FeCl3	control	col0	0.492754		A	F80	50µM FeCl3	esculetin	fro2	1.02995
b	F80	50µM FeCl3	0	col0	11.4		b	mock	50µM FeCl3	0	f6'h1	0.425121								A	mock	50µM FeCl3	control	f6'h1	3.3		C	mock	50µM FeCl3	control	col0	0.386473		A	F80	50µM FeCl3	esculetin	fro2	1.03585
b	F80	50µM FeCl3	0	col0	11.6		b	F80	50µM FeCl3	0	f6'h1	0.483092								A	mock	50µM FeCl3	control	f6'h1	1.8		C	F80	50µM FeCl3	control	col0	0.869565		B	F80	50µM FeCl3	control	col0	0.979824
b	F80	50µM FeCl3	0	col0	10.2		b	F80	50µM FeCl3	0	f6'h1	0.454106								A	mock	50µM FeCl3	control	f6'h1	2.3		C	F80	50µM FeCl3	control	col0	0.830918		B	F80	50µM FeCl3	control	col0	0.982819
b	F80	50µM FeCl3	0	col0	NA		b	F80	50µM FeCl3	0	f6'h1	0.589372								A	mock	50µM FeCl3	control	f6'h1	2		C	F80	50µM FeCl3	control	col0	1.22705		B	F80	50µM FeCl3	control	col0	1.02596
b	F80	50µM FeCl3	0	col0	NA		b	F80	50µM FeCl3	0	f6'h1	0.541063								A	mock	50µM FeCl3	control	f6'h1	3.1		C	F80	50µM FeCl3	control	col0	1.10145		B	F80	50µM FeCl3	control	col0	1.01099
a	mock	50µM FeCl3	0	col0	5		d	mock	50µM FeCl3	0	f6'h1	0.202899								A	mock	50µM FeCl3	control	fro2	3.3		C	mock	50µM FeCl3	control	f6'h1	0.425121		B	F80	50µM FeCl3	control	f6'h1	1.01003
a	mock	50µM FeCl3	0	col0	4.5		d	mock	50µM FeCl3	0	f6'h1	0.222222								A	mock	50µM FeCl3	control	fro2	3.8		C	mock	50µM FeCl3	control	f6'h1	0.36715		B	F80	50µM FeCl3	control	f6'h1	1.00917
a	mock	50µM FeCl3	0	col0	5.3		d	mock	50µM FeCl3	0	f6'h1	0.154589								A	mock	50µM FeCl3	control	fro2	2.4		C	mock	50µM FeCl3	control	f6'h1	0.405797		B	F80	50µM FeCl3	control	f6'h1	0.992931
a	mock	50µM FeCl3	0	col0	4.1		d	mock	50µM FeCl3	0	f6'h1	0.222222								A	mock	50µM FeCl3	control	fro2	2.6		C	mock	50µM FeCl3	control	f6'h1	0.531401		B	F80	50µM FeCl3	control	f6'h1	1.00682
a	mock	50µM FeCl3	0	col0	4.7		d	F80	50µM FeCl3	0	f6'h1	0.7343								A	mock	50µM FeCl3	control	fro2	3		C	F80	50µM FeCl3	control	f6'h1	0.57971		B	F80	50µM FeCl3	scopoletin	f6'h1	1.03959
a	mock	50µM FeCl3	0	col0	5.1		d	F80	50µM FeCl3	0	f6'h1	0.801932								A	mock	50µM FeCl3	control	fro2	2.7		C	F80	50µM FeCl3	control	f6'h1	0.560386		B	F80	50µM FeCl3	scopoletin	f6'h1	0.999503
a	mock	50µM FeCl3	0	col0	7.9		a	mock	50µM FeCl3	E	f6'h1	1.41063								A	mock	50µM FeCl3	control	fro2	2.8		C	F80	50µM FeCl3	control	f6'h1	0.666667		B	F80	50µM FeCl3	scopoletin	f6'h1	0.989545
a	mock	50µM FeCl3	0	col0	2.4		a	mock	50µM FeCl3	E	f6'h1	1.33333								A	mock	50µM FeCl3	control	fro2	3.6		C	F80	50µM FeCl3	control	f6'h1	0.57971		B	F80	50µM FeCl3	scopoletin	f6'h1	0.989406
a	mock	50µM FeCl3	0	col0	3.6		a	mock	50µM FeCl3	E	f6'h1	1.24638								A	mock	50µM FeCl3	control	fro2	3.4		C	mock	50µM FeCl3	control	fro2	0.357488		B	F80	50µM FeCl3	fraxetin	f6'h1	0.982664
a	mock	50µM FeCl3	0	col0	1.5		a	mock	50µM FeCl3	E	f6'h1	1.38164								A	mock	50µM FeCl3	control	fro2	3.7		C	mock	50µM FeCl3	control	fro2	0.299517		B	F80	50µM FeCl3	fraxetin	f6'h1	0.989826
a	mock	50µM FeCl3	0	col0	3.6		a	F80	50µM FeCl3	E	f6'h1	1.17874								A	mock	50µM FeCl3	control	fro2	3.3		C	mock	50µM FeCl3	control	fro2	0.347826		B	F80	50µM FeCl3	fraxetin	f6'h1	0.970528
a	mock	50µM FeCl3	0	col0	4		a	F80	50µM FeCl3	E	f6'h1	1.1401								A	mock	50µM FeCl3	control	fro2	4.2		C	mock	50µM FeCl3	control	fro2	0.318841		B	F80	50µM FeCl3	fraxetin	f6'h1	0.966197
a	mock	50µM FeCl3	0	col0	3.6		a	F80	50µM FeCl3	E	f6'h1	1.0628								A	mock	50µM FeCl3	control	fro2	3.1		C	F80	50µM FeCl3	control	fro2	0.463768		B	F80	50µM FeCl3	esculetin	f6'h1	0.988755
a	mock	50µM FeCl3	0	col0	NA		a	F80	50µM FeCl3	E	f6'h1	1.14976								A	mock	50µM FeCl3	control	fro2	4.1		C	F80	50µM FeCl3	control	fro2	0.560386		B	F80	50µM FeCl3	esculetin	f6'h1	1.00472
a	mock	50µM FeCl3	0	col0	5.4		b	mock	50µM FeCl3	E	f6'h1	1.38164								A	mock	50µM FeCl3	control	fro2	2.4		C	F80	50µM FeCl3	control	fro2	0.483092		B	F80	50µM FeCl3	esculetin	f6'h1	1.00706
a	mock	50µM FeCl3	0	col0	5		b	mock	50µM FeCl3	E	f6'h1	1.44928								A	mock	50µM FeCl3	control	fro2	4.1		C	F80	50µM FeCl3	control	fro2	0.492754		B	F80	50µM FeCl3	esculetin	f6'h1	1.00498
a	mock	50µM FeCl3	0	col0	3.6		b	mock	50µM FeCl3	E	f6'h1	1.29469								A	mock	50µM FeCl3	control	fro2	4.2		A	mock	50µM FeCl3	NaEDTA	f6'h1	1.18841		B	F80	50µM FeCl3	control	fro2	1.00544
a	mock	50µM FeCl3	0	col0	3.5		b	mock	50µM FeCl3	E	f6'h1	1.32367								A	mock	50µM FeCl3	control	fro2	4.1		A	mock	50µM FeCl3	NaEDTA	f6'h1	1.23671		B	F80	50µM FeCl3	control	fro2	0.998412
a	mock	50µM FeCl3	0	col0	4.3		b	F80	50µM FeCl3	E	f6'h1	0.888889								A	mock	50µM FeCl3	control	fro2	3.7		A	mock	50µM FeCl3	NaEDTA	f6'h1	1.13043		B	F80	50µM FeCl3	control	fro2	1.00782
a	mock	50µM FeCl3	0	col0	3.9		b	F80	50µM FeCl3	E	f6'h1	0.830918								A	mock	50µM FeCl3	control	fro2	3.9		A	mock	50µM FeCl3	NaEDTA	f6'h1	1.15942		B	F80	50µM FeCl3	control	fro2	1.014
a	mock	50µM FeCl3	0	col0	4.2		b	F80	50µM FeCl3	E	f6'h1	0.772947								A	mock	50µM FeCl3	control	fro2	3.2		A	mock	50µM FeCl3	NaEDTA	fro2	0.434783		B	F80	50µM FeCl3	scopoletin	fro2	0.975088
a	mock	50µM FeCl3	0	col0	4.3		b	F80	50µM FeCl3	E	f6'h1	0.68599								A	mock	50µM FeCl3	control	fro2	4.1		A	mock	50µM FeCl3	NaEDTA	fro2	0.299517		B	F80	50µM FeCl3	scopoletin	fro2	0.936905
a	mock	50µM FeCl3	0	col0	3.7		d	mock	50µM FeCl3	E	f6'h1	1.43961								A	mock	50µM FeCl3	control	fro2	3.3		A	mock	50µM FeCl3	NaEDTA	fro2	0.309179		B	F80	50µM FeCl3	scopoletin	fro2	0.990269
a	mock	50µM FeCl3	0	col0	4.2		d	mock	50µM FeCl3	E	f6'h1	1.40097								A	mock	50µM FeCl3	control	fro2	4.7		A	mock	50µM FeCl3	NaEDTA	fro2	0.318841		B	F80	50µM FeCl3	scopoletin	fro2	1.00997
a	mock	50µM FeCl3	0	col0	4		d	mock	50µM FeCl3	E	f6'h1	1.25604								A	mock	50µM FeCl3	control	fro2	6		A	F80	50µM FeCl3	NaEDTA	f6'h1	1.22705		B	F80	50µM FeCl3	fraxetin	fro2	1.0103
a	mock	50µM FeCl3	0	col0	3.2		d	mock	50µM FeCl3	E	f6'h1	1.24638								A	mock	50µM FeCl3	control	fro2	4.2		A	F80	50µM FeCl3	NaEDTA	f6'h1	1.12077		B	F80	50µM FeCl3	fraxetin	fro2	0.990738
a	mock	50µM FeCl3	0	col0	3.5		d	F80	50µM FeCl3	E	f6'h1	1.00483								A	mock	50µM FeCl3	control	fro2	4		A	F80	50µM FeCl3	NaEDTA	f6'h1	1.31401		B	F80	50µM FeCl3	fraxetin	fro2	1.00048
a	mock	50µM FeCl3	0	col0	1.6		d	F80	50µM FeCl3	E	f6'h1	1.01449								A	mock	50µM FeCl3	control	fro2	3.4		A	F80	50µM FeCl3	NaEDTA	f6'h1	1.30435		B	F80	50µM FeCl3	fraxetin	fro2	1.00793
a	F80	50µM FeCl3	0	col0	5.3		d	F80	50µM FeCl3	E	f6'h1	1.07246								A	F80	50µM FeCl3	control	col0	5.5		A	F80	50µM FeCl3	NaEDTA	fro2	0.608696		B	F80	50µM FeCl3	esculetin	fro2	1.00253
a	F80	50µM FeCl3	0	col0	8.2		d	F80	50µM FeCl3	E	f6'h1	1.09179								A	F80	50µM FeCl3	control	col0	7.8		A	F80	50µM FeCl3	NaEDTA	fro2	0.628019		B	F80	50µM FeCl3	esculetin	fro2	1.0593
a	F80	50µM FeCl3	0	col0	7.3		a	mock	50µM FeCl3	F	f6'h1	0.830918								A	F80	50µM FeCl3	control	col0	9.8		A	F80	50µM FeCl3	NaEDTA	fro2	0.589372		B	F80	50µM FeCl3	esculetin	fro2	0.981262
a	F80	50µM FeCl3	0	col0	9.4		a	mock	50µM FeCl3	F	f6'h1	1.17874								A	F80	50µM FeCl3	control	col0	7.4		A	F80	50µM FeCl3	NaEDTA	fro2	0.859903		B	F80	50µM FeCl3	esculetin	fro2	1.00271
a	F80	50µM FeCl3	0	col0	9.1		a	mock	50µM FeCl3	F	f6'h1	1.15942								A	F80	50µM FeCl3	control	col0	10		B	mock	50µM FeCl3	NaEDTA	f6'h1	0.599034		C	F80	50µM FeCl3	control	col0	1.01257
a	F80	50µM FeCl3	0	col0	4.7		a	mock	50µM FeCl3	F	f6'h1	0.995169								A	F80	50µM FeCl3	control	col0	9.3		B	mock	50µM FeCl3	NaEDTA	f6'h1	0.531401		C	F80	50µM FeCl3	control	col0	0.985068
a	F80	50µM FeCl3	0	col0	7.2		a	F80	50µM FeCl3	F	f6'h1	0.830918								A	F80	50µM FeCl3	control	col0	9.2		B	mock	50µM FeCl3	NaEDTA	f6'h1	0.676329		C	F80	50µM FeCl3	control	col0	1.00313
a	F80	50µM FeCl3	0	col0	5		a	F80	50µM FeCl3	F	f6'h1	0.792271								A	F80	50µM FeCl3	control	col0	12.3		B	mock	50µM FeCl3	NaEDTA	f6'h1	0.714976		C	F80	50µM FeCl3	control	col0	0.998963
a	F80	50µM FeCl3	0	col0	4.2		a	F80	50µM FeCl3	F	f6'h1	0.917874								A	F80	50µM FeCl3	control	col0	10.5		B	F80	50µM FeCl3	NaEDTA	f6'h1	0.995169		C	F80	50µM FeCl3	control	f6'h1	0.945233
a	F80	50µM FeCl3	0	col0	8.6		a	F80	50µM FeCl3	F	f6'h1	0.7343								A	F80	50µM FeCl3	control	col0	10.4		B	F80	50µM FeCl3	NaEDTA	f6'h1	0.898551		C	F80	50µM FeCl3	control	f6'h1	0.991327
a	F80	50µM FeCl3	0	col0	10.8		b	mock	50µM FeCl3	F	f6'h1	1.22705								A	F80	50µM FeCl3	control	col0	8.9		B	F80	50µM FeCl3	NaEDTA	f6'h1	1.09179		C	F80	50µM FeCl3	control	f6'h1	1.00928
a	F80	50µM FeCl3	0	col0	6.8		b	mock	50µM FeCl3	F	f6'h1	1.08213								A	F80	50µM FeCl3	control	col0	11.7		B	F80	50µM FeCl3	NaEDTA	f6'h1	1.21739		C	F80	50µM FeCl3	control	f6'h1	1.00259
a	F80	50µM FeCl3	0	col0	5.1		b	mock	50µM FeCl3	F	f6'h1	1.22705								A	F80	50µM FeCl3	control	col0	6.1		B	mock	50µM FeCl3	NaEDTA	fro2	0.386473		C	F80	50µM FeCl3	scopoletin	f6'h1	1.01772
a	F80	50µM FeCl3	0	col0	7		b	mock	50µM FeCl3	F	f6'h1	1.22705								A	F80	50µM FeCl3	control	col0	6.3		B	mock	50µM FeCl3	NaEDTA	fro2	0.396135		C	F80	50µM FeCl3	scopoletin	f6'h1	0.970327
a	F80	50µM FeCl3	0	col0	7		b	F80	50µM FeCl3	F	f6'h1	0.68599								A	F80	50µM FeCl3	control	col0	8.1		B	mock	50µM FeCl3	NaEDTA	fro2	0.318841		C	F80	50µM FeCl3	scopoletin	f6'h1	0.963706
a	F80	50µM FeCl3	0	col0	4.4		b	F80	50µM FeCl3	F	f6'h1	0.763285								A	F80	50µM FeCl3	control	col0	5		B	mock	50µM FeCl3	NaEDTA	fro2	0.36715		C	F80	50µM FeCl3	scopoletin	f6'h1	0.960809
a	F80	50µM FeCl3	0	col0	3.9		b	F80	50µM FeCl3	F	f6'h1	0.888889								A	F80	50µM FeCl3	control	col0	4.6		B	F80	50µM FeCl3	NaEDTA	fro2	0.47343		C	F80	50µM FeCl3	fraxetin	f6'h1	0.976267
a	F80	50µM FeCl3	0	col0	4.3		b	F80	50µM FeCl3	F	f6'h1	0.782609								A	F80	50µM FeCl3	control	col0	7.4		B	F80	50µM FeCl3	NaEDTA	fro2	0.531401		C	F80	50µM FeCl3	fraxetin	f6'h1	0.927873
a	F80	50µM FeCl3	0	col0	7.7		d	mock	50µM FeCl3	F	f6'h1	0.917874								A	F80	50µM FeCl3	control	col0	6.7		B	F80	50µM FeCl3	NaEDTA	fro2	0.68599		C	F80	50µM FeCl3	fraxetin	f6'h1	0.920935
a	F80	50µM FeCl3	0	col0	6.7		d	mock	50µM FeCl3	F	f6'h1	0.927536								A	F80	50µM FeCl3	control	col0	8.6		B	F80	50µM FeCl3	NaEDTA	fro2	0.492754		C	F80	50µM FeCl3	fraxetin	f6'h1	0.942202
a	F80	50µM FeCl3	0	col0	NA		d	mock	50µM FeCl3	F	f6'h1	1.12077								A	F80	50µM FeCl3	control	col0	5.3		C	mock	50µM FeCl3	NaEDTA	f6'h1	0.483092		C	F80	50µM FeCl3	esculetin	f6'h1	0.950731
a	F80	50µM FeCl3	0	col0	13.4		d	mock	50µM FeCl3	F	f6'h1	0.975845								A	F80	50µM FeCl3	control	col0	8.7		C	mock	50µM FeCl3	NaEDTA	f6'h1	0.434783		C	F80	50µM FeCl3	esculetin	f6'h1	0.959748
a	F80	50µM FeCl3	0	col0	8.3		d	F80	50µM FeCl3	F	f6'h1	0.68599								A	F80	50µM FeCl3	control	col0	8.5		C	mock	50µM FeCl3	NaEDTA	f6'h1	0.47343		C	F80	50µM FeCl3	esculetin	f6'h1	0.962961
a	F80	50µM FeCl3	0	col0	9.4		d	F80	50µM FeCl3	F	f6'h1	0.521739								A	F80	50µM FeCl3	control	col0	7.4		C	mock	50µM FeCl3	NaEDTA	f6'h1	0.483092		C	F80	50µM FeCl3	esculetin	f6'h1	0.975005
a	F80	50µM FeCl3	0	col0	8.1		d	F80	50µM FeCl3	F	f6'h1	0.608696								A	F80	50µM FeCl3	control	col0	8.5		C	F80	50µM FeCl3	NaEDTA	f6'h1	0.821256		C	F80	50µM FeCl3	NaEDTA	f6'h1	0.962298
a	F80	50µM FeCl3	0	col0	6.2		d	F80	50µM FeCl3	F	f6'h1	0.541063								A	F80	50µM FeCl3	control	col0	7.5		C	F80	50µM FeCl3	NaEDTA	f6'h1	0.975845		C	F80	50µM FeCl3	NaEDTA	f6'h1	1.0053
a	F80	50µM FeCl3	0	col0	9.5		c	mock	50µM FeCl3	S	f6'h1	0.647343								A	F80	50µM FeCl3	control	col0	9.8		C	F80	50µM FeCl3	NaEDTA	f6'h1	1.02415		C	F80	50µM FeCl3	NaEDTA	f6'h1	1.34275
a	F80	50µM FeCl3	0	col0	4.7		c	mock	50µM FeCl3	S	f6'h1	0.821256								A	F80	50µM FeCl3	control	f6'h1	5.6		C	F80	50µM FeCl3	NaEDTA	f6'h1	0.850242		C	F80	50µM FeCl3	NaEDTA	f6'h1	0.966924
c	mock	50µM FeCl3	0	col0	4.7		c	mock	50µM FeCl3	S	f6'h1	0.647343								A	F80	50µM FeCl3	control	f6'h1	5.9		C	mock	50µM FeCl3	NaEDTA	fro2	0.338164		C	F80	50µM FeCl3	control	fro2	0.964633
c	mock	50µM FeCl3	0	col0	3.2		c	mock	50µM FeCl3	S	f6'h1	0.599034								A	F80	50µM FeCl3	control	f6'h1	4.6		C	mock	50µM FeCl3	NaEDTA	fro2	0.309179		C	F80	50µM FeCl3	control	fro2	1.00927
c	mock	50µM FeCl3	0	col0	2.8		c	F80	50µM FeCl3	S	f6'h1	1.45894								A	F80	50µM FeCl3	control	f6'h1	4.8		C	mock	50µM FeCl3	NaEDTA	fro2	0.425121		C	F80	50µM FeCl3	control	fro2	0.975658
c	mock	50µM FeCl3	0	col0	4.6		c	F80	50µM FeCl3	S	f6'h1	1.28502								A	F80	50µM FeCl3	control	f6'h1	5.4		C	mock	50µM FeCl3	NaEDTA	fro2	0.454106		C	F80	50µM FeCl3	control	fro2	0.96587
c	mock	50µM FeCl3	0	col0	5.1		c	F80	50µM FeCl3	S	f6'h1	1.30435								A	F80	50µM FeCl3	control	f6'h1	4.6		C	F80	50µM FeCl3	NaEDTA	fro2	0.560386		C	F80	50µM FeCl3	NaEDTA	fro2	0.970579
c	mock	50µM FeCl3	0	col0	2.6		c	F80	50µM FeCl3	S	f6'h1	1.13043								A	F80	50µM FeCl3	control	f6'h1	3.2		C	F80	50µM FeCl3	NaEDTA	fro2	0.492754		C	F80	50µM FeCl3	NaEDTA	fro2	0.836691
c	mock	50µM FeCl3	0	col0	4.6		a	mock	50µM FeCl3	S	f6'h1	0.850242								A	F80	50µM FeCl3	control	f6'h1	3.9		C	F80	50µM FeCl3	NaEDTA	fro2	0.666667		C	F80	50µM FeCl3	NaEDTA	fro2	0.976744
c	mock	50µM FeCl3	0	col0	5.9		a	mock	50µM FeCl3	S	f6'h1	0.898551								A	F80	50µM FeCl3	control	f6'h1	6.3		C	F80	50µM FeCl3	NaEDTA	fro2	0.454106		C	F80	50µM FeCl3	scopoletin	fro2	0.971211
c	mock	50µM FeCl3	0	col0	5.9		a	mock	50µM FeCl3	S	f6'h1	0.811594								A	F80	50µM FeCl3	control	f6'h1	6.6									C	F80	50µM FeCl3	fraxetin	fro2	0.973056
c	mock	50µM FeCl3	0	col0	4.4		a	mock	50µM FeCl3	S	f6'h1	0.937198								A	F80	50µM FeCl3	control	f6'h1	4									C	F80	50µM FeCl3	esculetin	fro2	0.980527
c	mock	50µM FeCl3	0	col0	4.5		a	F80	50µM FeCl3	S	f6'h1	1.2657								A	F80	50µM FeCl3	control	f6'h1	4.2									C	F80	50µM FeCl3	scopoletin	fro2	1.12703
c	mock	50µM FeCl3	0	col0	3.9		a	F80	50µM FeCl3	S	f6'h1	1.22705								A	F80	50µM FeCl3	control	f6'h1	4.8									C	F80	50µM FeCl3	scopoletin	fro2	1.09978
c	mock	50µM FeCl3	0	col0	4.6		a	F80	50µM FeCl3	S	f6'h1	1.18841								A	F80	50µM FeCl3	control	f6'h1	5.4									C	F80	50µM FeCl3	scopoletin	fro2	1.098
c	mock	50µM FeCl3	0	col0	2.9		a	F80	50µM FeCl3	S	f6'h1	1.12077								A	F80	50µM FeCl3	control	f6'h1	8.5
c	mock	50µM FeCl3	0	col0	5.6		b	mock	50µM FeCl3	S	f6'h1	1.01449								A	F80	50µM FeCl3	control	f6'h1	6.7
c	mock	50µM FeCl3	0	col0	4.3		b	mock	50µM FeCl3	S	f6'h1	1.48792								A	F80	50µM FeCl3	control	f6'h1	7.1
c	mock	50µM FeCl3	0	col0	2.5		b	mock	50µM FeCl3	S	f6'h1	1.28502								A	F80	50µM FeCl3	control	f6'h1	4.4
c	mock	50µM FeCl3	0	col0	3.5		b	mock	50µM FeCl3	S	f6'h1	1.22705								A	F80	50µM FeCl3	control	f6'h1	4.2
c	mock	50µM FeCl3	0	col0	4.6		b	F80	50µM FeCl3	S	f6'h1	1.1401								A	F80	50µM FeCl3	control	f6'h1	6.5
c	mock	50µM FeCl3	0	col0	2.7		b	F80	50µM FeCl3	S	f6'h1	1.29469								A	F80	50µM FeCl3	control	f6'h1	4.4
c	mock	50µM FeCl3	0	col0	4.8		b	F80	50µM FeCl3	S	f6'h1	1.27536								A	F80	50µM FeCl3	control	f6'h1	3.9
c	mock	50µM FeCl3	0	col0	4.9		b	F80	50µM FeCl3	S	f6'h1	1.17874								A	F80	50µM FeCl3	control	f6'h1	3
c	mock	50µM FeCl3	0	col0	3.5		d	mock	50µM FeCl3	S	f6'h1	0.289855								A	F80	50µM FeCl3	control	f6'h1	5.3
c	mock	50µM FeCl3	0	col0	6.3		d	mock	50µM FeCl3	S	f6'h1	0.347826								A	F80	50µM FeCl3	control	f6'h1	3
c	mock	50µM FeCl3	0	col0	5.5		d	mock	50µM FeCl3	S	f6'h1	0.222222								A	F80	50µM FeCl3	control	f6'h1	6.8
c	mock	50µM FeCl3	0	col0	4.2		d	mock	50µM FeCl3	S	f6'h1	0.251208								A	F80	50µM FeCl3	control	f6'h1	4.9
c	mock	50µM FeCl3	0	col0	4.1		d	F80	50µM FeCl3	S	f6'h1	0.7343								A	F80	50µM FeCl3	control	fro2	4.9
c	mock	50µM FeCl3	0	col0	3.7		d	F80	50µM FeCl3	S	f6'h1	1.24638								A	F80	50µM FeCl3	control	fro2	3.7
c	F80	50µM FeCl3	0	col0	8.2		d	F80	50µM FeCl3	S	f6'h1	1.05314								A	F80	50µM FeCl3	control	fro2	1.6
c	F80	50µM FeCl3	0	col0	7.3		d	F80	50µM FeCl3	S	f6'h1	0.94686								A	F80	50µM FeCl3	control	fro2	3
c	F80	50µM FeCl3	0	col0	5.3		d	F80	100µM FeCl3	S	f6'h1	1.13043								A	F80	50µM FeCl3	control	fro2	3.5
c	F80	50µM FeCl3	0	col0	3.5		d	F80	50µM FeCl3	S	f6'h1	1.23671								A	F80	50µM FeCl3	control	fro2	3.1
c	F80	50µM FeCl3	0	col0	3.2		c	mock	50µM FeCl3	0	fro2	0.483092								A	F80	50µM FeCl3	control	fro2	1.8
c	F80	50µM FeCl3	0	col0	3.7		c	mock	50µM FeCl3	0	fro2	0.444444								A	F80	50µM FeCl3	control	fro2	2.9
c	F80	50µM FeCl3	0	col0	NA		c	mock	50µM FeCl3	0	fro2	0.425121								A	F80	50µM FeCl3	control	fro2	3
c	F80	50µM FeCl3	0	col0	3.9		c	mock	50µM FeCl3	0	fro2	0.270531								A	F80	50µM FeCl3	control	fro2	1.9
c	F80	50µM FeCl3	0	col0	6.3		c	F80	50µM FeCl3	0	fro2	0.492754								A	F80	50µM FeCl3	control	fro2	4.2
c	F80	50µM FeCl3	0	col0	8.4		c	F80	50µM FeCl3	0	fro2	0.47343								A	F80	50µM FeCl3	control	fro2	3
c	F80	50µM FeCl3	0	col0	4.2		c	F80	50µM FeCl3	0	fro2	0.666667								A	F80	50µM FeCl3	control	fro2	4
c	F80	50µM FeCl3	0	col0	5.9		c	F80	50µM FeCl3	0	fro2	0.463768								A	F80	50µM FeCl3	control	fro2	5.3
c	F80	50µM FeCl3	0	col0	5.1		a	mock	50µM FeCl3	0	fro2	0.425121								A	F80	50µM FeCl3	control	fro2	4.1
c	F80	50µM FeCl3	0	col0	NA		a	mock	50µM FeCl3	0	fro2	0.415459								A	F80	50µM FeCl3	control	fro2	4.3
c	F80	50µM FeCl3	0	col0	8.9		a	mock	50µM FeCl3	0	fro2	0.454106								A	F80	50µM FeCl3	control	fro2	4.3
c	F80	50µM FeCl3	0	col0	4.7		a	mock	50µM FeCl3	0	fro2	0.396135								A	F80	50µM FeCl3	control	fro2	5
c	F80	50µM FeCl3	0	col0	4.3		a	F80	50µM FeCl3	0	fro2	0.628019								A	F80	50µM FeCl3	control	fro2	4
c	F80	50µM FeCl3	0	col0	1.8		a	F80	50µM FeCl3	0	fro2	0.618357								A	F80	50µM FeCl3	control	fro2	4.3
c	F80	50µM FeCl3	0	col0	6		a	F80	50µM FeCl3	0	fro2	0.531401								A	F80	50µM FeCl3	control	fro2	2.6
c	F80	50µM FeCl3	0	col0	8.5		a	F80	50µM FeCl3	0	fro2	0.599034								A	F80	50µM FeCl3	control	fro2	3.8
c	F80	50µM FeCl3	0	col0	4.1		b	mock	50µM FeCl3	0	fro2	0.318841								A	F80	50µM FeCl3	control	fro2	3.6
c	F80	50µM FeCl3	0	col0	9.3		b	mock	50µM FeCl3	0	fro2	0.338164								A	F80	50µM FeCl3	control	fro2	2
c	F80	50µM FeCl3	0	col0	4.6		b	mock	50µM FeCl3	0	fro2	0.434783								B	mock	50µM FeCl3	control	col0	3.8
c	F80	50µM FeCl3	0	col0	5.8		b	mock	50µM FeCl3	0	fro2	0.502415								B	mock	50µM FeCl3	control	col0	1.6
c	F80	50µM FeCl3	0	col0	7.6		b	F80	50µM FeCl3	0	fro2	0.985507								B	mock	50µM FeCl3	control	col0	2.9
c	F80	50µM FeCl3	0	col0	9.6		b	F80	50µM FeCl3	0	fro2	1.02415								B	mock	50µM FeCl3	control	col0	2.2
c	F80	50µM FeCl3	0	col0	9.4		b	F80	50µM FeCl3	0	fro2	0.357488								B	mock	50µM FeCl3	control	col0	3
c	F80	50µM FeCl3	0	col0	NA		b	F80	50µM FeCl3	0	fro2	0.753623								B	mock	50µM FeCl3	control	col0	1.6
d	mock	50µM FeCl3	0	col0	3.8		d	mock	50µM FeCl3	0	fro2	0.328502								B	mock	50µM FeCl3	control	col0	2.1
d	mock	50µM FeCl3	0	col0	4.6		d	mock	50µM FeCl3	0	fro2	0.328502								B	mock	50µM FeCl3	control	col0	2.4
d	mock	50µM FeCl3	0	col0	5.3		d	mock	50µM FeCl3	0	fro2	0.251208								B	mock	50µM FeCl3	control	col0	2.6
d	mock	50µM FeCl3	0	col0	3.7		d	mock	50µM FeCl3	0	fro2	0.270531								B	mock	50µM FeCl3	control	col0	2.3
d	mock	50µM FeCl3	0	col0	5.2		d	F80	50µM FeCl3	0	fro2	0.299517								B	mock	50µM FeCl3	control	col0	1.8
d	mock	50µM FeCl3	0	col0	4.3		d	F80	50µM FeCl3	0	fro2	0.270531								B	mock	50µM FeCl3	control	col0	2.9
d	mock	50µM FeCl3	0	col0	4.5		d	F80	50µM FeCl3	0	fro2	0.570048								B	mock	50µM FeCl3	control	col0	1.5
d	mock	50µM FeCl3	0	col0	4.4		d	F80	50µM FeCl3	0	fro2	0.483092								B	mock	50µM FeCl3	control	col0	2.2
d	mock	50µM FeCl3	0	col0	3.3		d	F80	100µM FeCl3	0	fro2	0.782609								B	mock	50µM FeCl3	control	col0	2.4
d	mock	50µM FeCl3	0	col0	4.9		d	mock	100µM FeCl3	0	fro2	0.434783								B	mock	50µM FeCl3	control	col0	2
d	mock	50µM FeCl3	0	col0	4.5		a	mock	50µM FeCl3	E	fro2	0.521739								B	mock	50µM FeCl3	control	col0	2
d	mock	50µM FeCl3	0	col0	3.2		a	mock	50µM FeCl3	E	fro2	0.289855								B	mock	50µM FeCl3	control	col0	2.9
d	mock	50µM FeCl3	0	col0	3.9		a	mock	50µM FeCl3	E	fro2	0.338164								B	mock	50µM FeCl3	control	col0	2.2
d	mock	50µM FeCl3	0	col0	4.4		a	mock	50µM FeCl3	E	fro2	0.280193								B	mock	50µM FeCl3	control	col0	2.1
d	mock	50µM FeCl3	0	col0	4		a	F80	50µM FeCl3	E	fro2	0.995169								B	mock	50µM FeCl3	control	col0	2.2
d	mock	50µM FeCl3	0	col0	4.2		a	F80	50µM FeCl3	E	fro2	0.7343								B	mock	50µM FeCl3	control	col0	2.3
d	mock	50µM FeCl3	0	col0	3.2		a	F80	50µM FeCl3	E	fro2	0.753623								B	mock	50µM FeCl3	control	col0	2.6
d	mock	50µM FeCl3	0	col0	3.6		a	F80	50µM FeCl3	E	fro2	0.898551								B	mock	50µM FeCl3	control	col0	3.9
d	mock	50µM FeCl3	0	col0	3.6		b	mock	50µM FeCl3	E	fro2	0.521739								B	mock	50µM FeCl3	control	col0	2.1
d	mock	50µM FeCl3	0	col0	3.5		b	mock	50µM FeCl3	E	fro2	0.444444								B	mock	50µM FeCl3	control	col0	1.2
d	mock	50µM FeCl3	0	col0	3.8		b	mock	50µM FeCl3	E	fro2	0.405797								B	mock	50µM FeCl3	control	col0	1.4
d	mock	50µM FeCl3	0	col0	4.4		b	mock	50µM FeCl3	E	fro2	0.328502								B	mock	50µM FeCl3	control	col0	2.4
d	mock	50µM FeCl3	0	col0	3.5		b	F80	50µM FeCl3	E	fro2	0.763285								B	F80	50µM FeCl3	control	col0	NA
d	mock	50µM FeCl3	0	col0	4		b	F80	50µM FeCl3	E	fro2	0.879227								B	F80	50µM FeCl3	control	col0	3.3
d	mock	50µM FeCl3	0	col0	5		b	F80	50µM FeCl3	E	fro2	0.657005								B	F80	50µM FeCl3	control	col0	1.8
d	mock	50µM FeCl3	0	col0	4		b	F80	50µM FeCl3	E	fro2	0.869565								B	F80	50µM FeCl3	control	col0	9.4
d	mock	50µM FeCl3	0	col0	3.8		d	F80	50µM FeCl3	E	fro2	1.01449								B	F80	50µM FeCl3	control	col0	5
d	mock	50µM FeCl3	0	col0	4.2		d	mock	100µM FeCl3	E	fro2	0.396135								B	F80	50µM FeCl3	control	col0	6.5
d	F80	50µM FeCl3	0	col0	5.5		d	mock	100µM FeCl3	E	fro2	0.995169								B	F80	50µM FeCl3	control	col0	3.6
d	F80	50µM FeCl3	0	col0	7.8		a	mock	50µM FeCl3	F	fro2	0.415459								B	F80	50µM FeCl3	control	col0	3.5
d	F80	50µM FeCl3	0	col0	9.8		a	mock	50µM FeCl3	F	fro2	0.376812								B	F80	50µM FeCl3	control	col0	3.5
d	F80	50µM FeCl3	0	col0	7.4		a	mock	50µM FeCl3	F	fro2	0.386473								B	F80	50µM FeCl3	control	col0	6.2
d	F80	50µM FeCl3	0	col0	10		a	mock	50µM FeCl3	F	fro2	0.47343								B	F80	50µM FeCl3	control	col0	4.6
d	F80	50µM FeCl3	0	col0	9.3		a	F80	50µM FeCl3	F	fro2	0.425121								B	F80	50µM FeCl3	control	col0	9.2
d	F80	50µM FeCl3	0	col0	9.2		a	F80	50µM FeCl3	F	fro2	0.570048								B	F80	50µM FeCl3	control	col0	4.6
d	F80	50µM FeCl3	0	col0	12.3		a	F80	50µM FeCl3	F	fro2	0.830918								B	F80	50µM FeCl3	control	col0	4.1
d	F80	50µM FeCl3	0	col0	10.5		a	F80	50µM FeCl3	F	fro2	0.599034								B	F80	50µM FeCl3	control	col0	NA
d	F80	50µM FeCl3	0	col0	10.4		b	mock	50µM FeCl3	F	fro2	0.560386								B	F80	50µM FeCl3	control	col0	12.7
d	F80	50µM FeCl3	0	col0	8.9		b	mock	50µM FeCl3	F	fro2	0.415459								B	F80	50µM FeCl3	control	col0	3.6
d	F80	50µM FeCl3	0	col0	11.7		b	mock	50µM FeCl3	F	fro2	0.512077								B	F80	50µM FeCl3	control	col0	2.7
d	F80	50µM FeCl3	0	col0	6.1		b	mock	50µM FeCl3	F	fro2	0.444444								B	F80	50µM FeCl3	control	col0	2.7
d	F80	50µM FeCl3	0	col0	6.3		b	F80	50µM FeCl3	F	fro2	0.782609								B	F80	50µM FeCl3	control	col0	4.7
d	F80	50µM FeCl3	0	col0	8.1		b	F80	50µM FeCl3	F	fro2	0.637681								B	F80	50µM FeCl3	control	col0	3.4
d	F80	50µM FeCl3	0	col0	5		b	F80	50µM FeCl3	F	fro2	0.695652								B	F80	50µM FeCl3	control	col0	NA
d	F80	50µM FeCl3	0	col0	4.6		b	F80	50µM FeCl3	F	fro2	0.743961								B	F80	50µM FeCl3	control	col0	NA
d	F80	50µM FeCl3	0	col0	7.4		d	F80	50µM FeCl3	F	fro2	0.956522								B	F80	50µM FeCl3	control	col0	3.1
d	F80	50µM FeCl3	0	col0	6.7		d	mock	100µM FeCl3	F	fro2	0.657005								B	F80	50µM FeCl3	control	col0	8.3
d	F80	50µM FeCl3	0	col0	8.6		d	mock	100µM FeCl3	F	fro2	0.956522								B	F80	50µM FeCl3	control	col0	4.1
d	F80	50µM FeCl3	0	col0	5.3		c	mock	50µM FeCl3	S	fro2	0.405797								B	F80	50µM FeCl3	control	col0	7.6
d	F80	50µM FeCl3	0	col0	8.7		c	mock	50µM FeCl3	S	fro2	0.386473								B	F80	50µM FeCl3	control	col0	4.1
d	F80	50µM FeCl3	0	col0	8.5		c	mock	50µM FeCl3	S	fro2	0.386473								B	mock	50µM FeCl3	control	f6'h1	2.5
d	F80	50µM FeCl3	0	col0	7.4		c	mock	50µM FeCl3	S	fro2	0.396135								B	mock	50µM FeCl3	control	f6'h1	1.7
d	F80	50µM FeCl3	0	col0	8.5		c	F80	50µM FeCl3	S	fro2	0.7343								B	mock	50µM FeCl3	control	f6'h1	1.4
d	F80	50µM FeCl3	0	col0	7.5		c	F80	50µM FeCl3	S	fro2	0.628019								B	mock	50µM FeCl3	control	f6'h1	2.5
d	F80	50µM FeCl3	0	col0	9.8		c	F80	50µM FeCl3	S	fro2	0.541063								B	mock	50µM FeCl3	control	f6'h1	1.8
b	mock	50µM FeCl3	0	f6'h1	3.1		c	F80	50µM FeCl3	S	fro2	0.647343								B	mock	50µM FeCl3	control	f6'h1	3.5
b	mock	50µM FeCl3	0	f6'h1	4.5		a	mock	50µM FeCl3	S	fro2	0.357488								B	mock	50µM FeCl3	control	f6'h1	2.5
b	mock	50µM FeCl3	0	f6'h1	4.8		a	mock	50µM FeCl3	S	fro2	0.357488								B	mock	50µM FeCl3	control	f6'h1	3.2
b	mock	50µM FeCl3	0	f6'h1	5.7		a	mock	50µM FeCl3	S	fro2	0.318841								B	mock	50µM FeCl3	control	f6'h1	2.2
b	mock	50µM FeCl3	0	f6'h1	4.7		a	mock	50µM FeCl3	S	fro2	0.338164								B	mock	50µM FeCl3	control	f6'h1	1.8
b	mock	50µM FeCl3	0	f6'h1	4.1		a	F80	50µM FeCl3	S	fro2	0.531401								B	mock	50µM FeCl3	control	f6'h1	1.8
b	mock	50µM FeCl3	0	f6'h1	NA		a	F80	50µM FeCl3	S	fro2	0.830918								B	mock	50µM FeCl3	control	f6'h1	2.3
b	mock	50µM FeCl3	0	f6'h1	4		a	F80	50µM FeCl3	S	fro2	0.628019								B	mock	50µM FeCl3	control	f6'h1	2.1
b	mock	50µM FeCl3	0	f6'h1	2.8		a	F80	50µM FeCl3	S	fro2	0.917874								B	mock	50µM FeCl3	control	f6'h1	2
b	mock	50µM FeCl3	0	f6'h1	4.3		b	mock	50µM FeCl3	S	fro2	0.36715								B	mock	50µM FeCl3	control	f6'h1	2.1
b	mock	50µM FeCl3	0	f6'h1	2.8		b	mock	50µM FeCl3	S	fro2	0.280193								B	mock	50µM FeCl3	control	f6'h1	1.8
b	mock	50µM FeCl3	0	f6'h1	3.6		b	mock	50µM FeCl3	S	fro2	0.299517								B	mock	50µM FeCl3	control	f6'h1	2.1
b	mock	50µM FeCl3	0	f6'h1	4.2		b	mock	50µM FeCl3	S	fro2	0.425121								B	mock	50µM FeCl3	control	f6'h1	2.2
b	mock	50µM FeCl3	0	f6'h1	3.6		b	F80	50µM FeCl3	S	fro2	0.782609								B	mock	50µM FeCl3	control	f6'h1	1.8
b	mock	50µM FeCl3	0	f6'h1	3.7		b	F80	50µM FeCl3	S	fro2	0.657005								B	mock	50µM FeCl3	control	f6'h1	2.3
b	mock	50µM FeCl3	0	f6'h1	3.6		b	F80	50µM FeCl3	S	fro2	0.637681								B	mock	50µM FeCl3	control	f6'h1	2.1
b	mock	50µM FeCl3	0	f6'h1	3.6		b	F80	50µM FeCl3	S	fro2	0.666667								B	mock	50µM FeCl3	control	f6'h1	2.5
b	mock	50µM FeCl3	0	f6'h1	5		d	F80	100µM FeCl3	S	fro2	0.811594								B	mock	50µM FeCl3	control	f6'h1	2
b	mock	50µM FeCl3	0	f6'h1	3.5		d	F80	100µM FeCl3	S	fro2	0.724638								B	mock	50µM FeCl3	control	f6'h1	1.8
b	mock	50µM FeCl3	0	f6'h1	3.7		d	F80	50µM FeCl3	S	fro2	0.57971								B	mock	50µM FeCl3	control	f6'h1	2.5
b	mock	50µM FeCl3	0	f6'h1	3.8		d	mock	50µM FeCl3	S	fro2	0.454106								B	mock	50µM FeCl3	control	f6'h1	1.8
b	mock	50µM FeCl3	0	f6'h1	5.2		d	mock	100µM FeCl3	S	fro2	0.444444								B	mock	50µM FeCl3	control	f6'h1	2.8
b	mock	50µM FeCl3	0	f6'h1	3.4		d	mock	100µM FeCl3	S	fro2	0.434783								B	mock	50µM FeCl3	control	f6'h1	2.5
b	mock	50µM FeCl3	0	f6'h1	4.6															B	F80	50µM FeCl3	control	f6'h1	NA
b	mock	50µM FeCl3	0	f6'h1	3.2															B	F80	50µM FeCl3	control	f6'h1	NA
b	mock	50µM FeCl3	0	f6'h1	3.8															B	F80	50µM FeCl3	control	f6'h1	NA
b	mock	50µM FeCl3	0	f6'h1	4.5															B	F80	50µM FeCl3	control	f6'h1	2.7
b	mock	50µM FeCl3	0	f6'h1	3.5															B	F80	50µM FeCl3	control	f6'h1	1.9
b	F80	50µM FeCl3	0	f6'h1	8.9															B	F80	50µM FeCl3	control	f6'h1	3
b	F80	50µM FeCl3	0	f6'h1	8.9															B	F80	50µM FeCl3	control	f6'h1	2.7
b	F80	50µM FeCl3	0	f6'h1	1.7															B	F80	50µM FeCl3	control	f6'h1	NA
b	F80	50µM FeCl3	0	f6'h1	1.4															B	F80	50µM FeCl3	control	f6'h1	NA
b	F80	50µM FeCl3	0	f6'h1	2.5															B	F80	50µM FeCl3	control	f6'h1	3.6
b	F80	50µM FeCl3	0	f6'h1	3.9															B	F80	50µM FeCl3	control	f6'h1	3
b	F80	50µM FeCl3	0	f6'h1	NA															B	F80	50µM FeCl3	control	f6'h1	2.2
b	F80	50µM FeCl3	0	f6'h1	8.9															B	F80	50µM FeCl3	control	f6'h1	3.7
b	F80	50µM FeCl3	0	f6'h1	3.2															B	F80	50µM FeCl3	control	f6'h1	3.8
b	F80	50µM FeCl3	0	f6'h1	3.5															B	F80	50µM FeCl3	control	f6'h1	NA
b	F80	50µM FeCl3	0	f6'h1	6.9															B	F80	50µM FeCl3	control	f6'h1	2.7
b	F80	50µM FeCl3	0	f6'h1	2.1															B	F80	50µM FeCl3	control	f6'h1	2.9
b	F80	50µM FeCl3	0	f6'h1	3.8															B	F80	50µM FeCl3	control	f6'h1	1.9
b	F80	50µM FeCl3	0	f6'h1	NA															B	F80	50µM FeCl3	control	f6'h1	2.3
b	F80	50µM FeCl3	0	f6'h1	8.8															B	F80	50µM FeCl3	control	f6'h1	1.8
b	F80	50µM FeCl3	0	f6'h1	4.7															B	F80	50µM FeCl3	control	f6'h1	2.1
b	F80	50µM FeCl3	0	f6'h1	4.8															B	F80	50µM FeCl3	control	f6'h1	1.7
b	F80	50µM FeCl3	0	f6'h1	4															B	F80	50µM FeCl3	control	f6'h1	3.1
b	F80	50µM FeCl3	0	f6'h1	3.9															B	F80	50µM FeCl3	control	f6'h1	3.5
b	F80	50µM FeCl3	0	f6'h1	3.3															B	F80	50µM FeCl3	control	f6'h1	2.1
b	F80	50µM FeCl3	0	f6'h1	2.2															B	F80	50µM FeCl3	control	f6'h1	3
b	F80	50µM FeCl3	0	f6'h1	8.4															B	F80	50µM FeCl3	control	f6'h1	3.6
b	F80	50µM FeCl3	0	f6'h1	6.1															B	F80	50µM FeCl3	control	f6'h1	2.5
b	F80	50µM FeCl3	0	f6'h1	9.5															B	mock	50µM FeCl3	control	fro2	2.1
b	F80	50µM FeCl3	0	f6'h1	5.3															B	mock	50µM FeCl3	control	fro2	1.4
b	F80	50µM FeCl3	0	f6'h1	3.2															B	mock	50µM FeCl3	control	fro2	2.9
b	F80	50µM FeCl3	0	f6'h1	2.1															B	mock	50µM FeCl3	control	fro2	1.8
b	F80	50µM FeCl3	0	f6'h1	NA															B	mock	50µM FeCl3	control	fro2	1.6
a	mock	50µM FeCl3	0	f6'h1	5.5															B	mock	50µM FeCl3	control	fro2	1.5
a	mock	50µM FeCl3	0	f6'h1	5															B	mock	50µM FeCl3	control	fro2	1.6
a	mock	50µM FeCl3	0	f6'h1	5.1															B	mock	50µM FeCl3	control	fro2	2.4
a	mock	50µM FeCl3	0	f6'h1	5.9															B	mock	50µM FeCl3	control	fro2	1.8
a	mock	50µM FeCl3	0	f6'h1	5.6															B	mock	50µM FeCl3	control	fro2	1.6
a	mock	50µM FeCl3	0	f6'h1	7															B	mock	50µM FeCl3	control	fro2	1.2
a	mock	50µM FeCl3	0	f6'h1	5.6															B	mock	50µM FeCl3	control	fro2	1.9
a	mock	50µM FeCl3	0	f6'h1	5.4															B	mock	50µM FeCl3	control	fro2	1.5
a	mock	50µM FeCl3	0	f6'h1	4.2															B	mock	50µM FeCl3	control	fro2	2.3
a	mock	50µM FeCl3	0	f6'h1	5.7															B	mock	50µM FeCl3	control	fro2	2.1
a	mock	50µM FeCl3	0	f6'h1	5.4															B	mock	50µM FeCl3	control	fro2	2.3
a	mock	50µM FeCl3	0	f6'h1	5.3															B	mock	50µM FeCl3	control	fro2	1.5
a	mock	50µM FeCl3	0	f6'h1	4.3															B	mock	50µM FeCl3	control	fro2	2.7
a	mock	50µM FeCl3	0	f6'h1	3.7															B	mock	50µM FeCl3	control	fro2	3.1
a	mock	50µM FeCl3	0	f6'h1	5.7															B	mock	50µM FeCl3	control	fro2	1.3
a	mock	50µM FeCl3	0	f6'h1	5.8															B	mock	50µM FeCl3	control	fro2	1.8
a	mock	50µM FeCl3	0	f6'h1	6.5															B	mock	50µM FeCl3	control	fro2	1.4
a	mock	50µM FeCl3	0	f6'h1	6															B	mock	50µM FeCl3	control	fro2	1.3
a	mock	50µM FeCl3	0	f6'h1	4.7															B	mock	50µM FeCl3	control	fro2	0.2
a	mock	50µM FeCl3	0	f6'h1	5.5															B	mock	50µM FeCl3	control	fro2	3.5
a	mock	50µM FeCl3	0	f6'h1	5.1															B	mock	50µM FeCl3	control	fro2	2.1
a	mock	50µM FeCl3	0	f6'h1	5.2															B	mock	50µM FeCl3	control	fro2	1.5
a	mock	50µM FeCl3	0	f6'h1	5.2															B	mock	50µM FeCl3	control	fro2	1
a	mock	50µM FeCl3	0	f6'h1	6.5															B	F80	50µM FeCl3	control	fro2	NA
a	mock	50µM FeCl3	0	f6'h1	5															B	F80	50µM FeCl3	control	fro2	NA
a	mock	50µM FeCl3	0	f6'h1	3.7															B	F80	50µM FeCl3	control	fro2	NA
a	mock	50µM FeCl3	0	f6'h1	4															B	F80	50µM FeCl3	control	fro2	3.9
a	mock	50µM FeCl3	0	f6'h1	4.8															B	F80	50µM FeCl3	control	fro2	1.9
a	F80	50µM FeCl3	0	f6'h1	4.6															B	F80	50µM FeCl3	control	fro2	3.1
a	F80	50µM FeCl3	0	f6'h1	5.8															B	F80	50µM FeCl3	control	fro2	0.8
a	F80	50µM FeCl3	0	f6'h1	6.1															B	F80	50µM FeCl3	control	fro2	NA
a	F80	50µM FeCl3	0	f6'h1	3.9															B	F80	50µM FeCl3	control	fro2	1.5
a	F80	50µM FeCl3	0	f6'h1	1.4															B	F80	50µM FeCl3	control	fro2	1
a	F80	50µM FeCl3	0	f6'h1	5.2															B	F80	50µM FeCl3	control	fro2	0
a	F80	50µM FeCl3	0	f6'h1	2.1															B	F80	50µM FeCl3	control	fro2	0.7
a	F80	50µM FeCl3	0	f6'h1	3.4															B	F80	50µM FeCl3	control	fro2	0
a	F80	50µM FeCl3	0	f6'h1	3.2															B	F80	50µM FeCl3	control	fro2	0.3
a	F80	50µM FeCl3	0	f6'h1	4.2															B	F80	50µM FeCl3	control	fro2	NA
a	F80	50µM FeCl3	0	f6'h1	5.5															B	F80	50µM FeCl3	control	fro2	0
a	F80	50µM FeCl3	0	f6'h1	3.3															B	F80	50µM FeCl3	control	fro2	2.2
a	F80	50µM FeCl3	0	f6'h1	1.1															B	F80	50µM FeCl3	control	fro2	2.8
a	F80	50µM FeCl3	0	f6'h1	2.6															B	F80	50µM FeCl3	control	fro2	1.1
a	F80	50µM FeCl3	0	f6'h1	9															B	F80	50µM FeCl3	control	fro2	0
a	F80	50µM FeCl3	0	f6'h1	6															B	F80	50µM FeCl3	control	fro2	2.8
a	F80	50µM FeCl3	0	f6'h1	3.8															B	F80	50µM FeCl3	control	fro2	NA
a	F80	50µM FeCl3	0	f6'h1	4															B	F80	50µM FeCl3	control	fro2	NA
a	F80	50µM FeCl3	0	f6'h1	5.6															B	F80	50µM FeCl3	control	fro2	NA
a	F80	50µM FeCl3	0	f6'h1	4.6															B	F80	50µM FeCl3	control	fro2	1.9
a	F80	50µM FeCl3	0	f6'h1	5.8															B	F80	50µM FeCl3	control	fro2	1.7
a	F80	50µM FeCl3	0	f6'h1	3.1															B	F80	50µM FeCl3	control	fro2	0.2
a	F80	50µM FeCl3	0	f6'h1	5.4															B	F80	50µM FeCl3	control	fro2	0
a	F80	50µM FeCl3	0	f6'h1	5.3															C	mock	50µM FeCl3	control	col0	2.9
a	F80	50µM FeCl3	0	f6'h1	3.6															C	mock	50µM FeCl3	control	col0	3.6
a	F80	50µM FeCl3	0	f6'h1	4.3															C	mock	50µM FeCl3	control	col0	2.7
a	F80	50µM FeCl3	0	f6'h1	4.1															C	mock	50µM FeCl3	control	col0	3.2
a	F80	50µM FeCl3	0	f6'h1	5.7															C	mock	50µM FeCl3	control	col0	3.2
c	mock	50µM FeCl3	0	f6'h1	3.1															C	mock	50µM FeCl3	control	col0	1.3
c	mock	50µM FeCl3	0	f6'h1	2.9															C	mock	50µM FeCl3	control	col0	4.4
c	mock	50µM FeCl3	0	f6'h1	4															C	mock	50µM FeCl3	control	col0	4.8
c	mock	50µM FeCl3	0	f6'h1	4.6															C	mock	50µM FeCl3	control	col0	3.1
c	mock	50µM FeCl3	0	f6'h1	3.1															C	mock	50µM FeCl3	control	col0	5.2
c	mock	50µM FeCl3	0	f6'h1	3.9															C	mock	50µM FeCl3	control	col0	2.5
c	mock	50µM FeCl3	0	f6'h1	2.8															C	mock	50µM FeCl3	control	col0	4.8
c	mock	50µM FeCl3	0	f6'h1	2.8															C	mock	50µM FeCl3	control	col0	6.3
c	mock	50µM FeCl3	0	f6'h1	3.6															C	mock	50µM FeCl3	control	col0	6.1
c	mock	50µM FeCl3	0	f6'h1	1.4															C	mock	50µM FeCl3	control	col0	2.5
c	mock	50µM FeCl3	0	f6'h1	3.8															C	mock	50µM FeCl3	control	col0	1.6
c	mock	50µM FeCl3	0	f6'h1	2.3															C	mock	50µM FeCl3	control	col0	3.1
c	mock	50µM FeCl3	0	f6'h1	3															C	mock	50µM FeCl3	control	col0	2.6
c	mock	50µM FeCl3	0	f6'h1	2.2															C	mock	50µM FeCl3	control	col0	2.3
c	mock	50µM FeCl3	0	f6'h1	1.9															C	mock	50µM FeCl3	control	col0	1.1
c	mock	50µM FeCl3	0	f6'h1	3.9															C	mock	50µM FeCl3	control	col0	1.9
c	mock	50µM FeCl3	0	f6'h1	2.9															C	mock	50µM FeCl3	control	col0	NA
c	mock	50µM FeCl3	0	f6'h1	3.4															C	mock	50µM FeCl3	control	col0	3.3
c	mock	50µM FeCl3	0	f6'h1	3.2															C	mock	50µM FeCl3	control	col0	1.6
c	mock	50µM FeCl3	0	f6'h1	4.7															C	mock	50µM FeCl3	control	col0	4.6
c	mock	50µM FeCl3	0	f6'h1	3															C	mock	50µM FeCl3	control	col0	2.9
c	mock	50µM FeCl3	0	f6'h1	4.1															C	mock	50µM FeCl3	control	col0	1.9
c	mock	50µM FeCl3	0	f6'h1	3.7															C	mock	50µM FeCl3	control	col0	4.9
c	mock	50µM FeCl3	0	f6'h1	3.8															C	F80	50µM FeCl3	control	col0	NA
c	mock	50µM FeCl3	0	f6'h1	2.6															C	F80	50µM FeCl3	control	col0	2.1
c	mock	50µM FeCl3	0	f6'h1	1.7															C	F80	50µM FeCl3	control	col0	3.7
c	mock	50µM FeCl3	0	f6'h1	3.3															C	F80	50µM FeCl3	control	col0	2.8
c	mock	50µM FeCl3	0	f6'h1	1.1															C	F80	50µM FeCl3	control	col0	5.6
c	F80	50µM FeCl3	0	f6'h1	1.2															C	F80	50µM FeCl3	control	col0	4
c	F80	50µM FeCl3	0	f6'h1	4.4															C	F80	50µM FeCl3	control	col0	3.8
c	F80	50µM FeCl3	0	f6'h1	4.8															C	F80	50µM FeCl3	control	col0	4.2
c	F80	50µM FeCl3	0	f6'h1	5.5															C	F80	50µM FeCl3	control	col0	3.7
c	F80	50µM FeCl3	0	f6'h1	6.5															C	F80	50µM FeCl3	control	col0	2.8
c	F80	50µM FeCl3	0	f6'h1	4.6															C	F80	50µM FeCl3	control	col0	3.1
c	F80	50µM FeCl3	0	f6'h1	5.5															C	F80	50µM FeCl3	control	col0	2.8
c	F80	50µM FeCl3	0	f6'h1	5.1															C	F80	50µM FeCl3	control	col0	4.6
c	F80	50µM FeCl3	0	f6'h1	3.5															C	F80	50µM FeCl3	control	col0	2.8
c	F80	50µM FeCl3	0	f6'h1	4.8															C	F80	50µM FeCl3	control	col0	NA
c	F80	50µM FeCl3	0	f6'h1	2.8															C	F80	50µM FeCl3	control	col0	NA
c	F80	50µM FeCl3	0	f6'h1	3.7															C	F80	50µM FeCl3	control	col0	6.6
c	F80	50µM FeCl3	0	f6'h1	4.8															C	F80	50µM FeCl3	control	col0	10.2
c	F80	50µM FeCl3	0	f6'h1	4															C	F80	50µM FeCl3	control	col0	8.7
c	F80	50µM FeCl3	0	f6'h1	2.5															C	F80	50µM FeCl3	control	col0	7.6
c	F80	50µM FeCl3	0	f6'h1	7.2															C	F80	50µM FeCl3	control	col0	8.4
c	F80	50µM FeCl3	0	f6'h1	5.5															C	F80	50µM FeCl3	control	col0	NA
c	F80	50µM FeCl3	0	f6'h1	4.1															C	F80	50µM FeCl3	control	col0	4.7
c	F80	50µM FeCl3	0	f6'h1	5															C	F80	50µM FeCl3	control	col0	4.3
c	F80	50µM FeCl3	0	f6'h1	3.9															C	F80	50µM FeCl3	control	col0	3.4
c	F80	50µM FeCl3	0	f6'h1	4															C	F80	50µM FeCl3	control	col0	9.9
c	F80	50µM FeCl3	0	f6'h1	4.9															C	F80	50µM FeCl3	control	col0	5.5
c	F80	50µM FeCl3	0	f6'h1	3.5															C	F80	50µM FeCl3	control	col0	3.5
c	F80	50µM FeCl3	0	f6'h1	2.9															C	mock	50µM FeCl3	control	f6'h1	2.8
c	F80	50µM FeCl3	0	f6'h1	5.1															C	mock	50µM FeCl3	control	f6'h1	3.1
c	F80	50µM FeCl3	0	f6'h1	3.3															C	mock	50µM FeCl3	control	f6'h1	3.2
c	F80	50µM FeCl3	0	f6'h1	4.7															C	mock	50µM FeCl3	control	f6'h1	2.2
c	F80	50µM FeCl3	0	f6'h1	2.1															C	mock	50µM FeCl3	control	f6'h1	3.2
d	mock	50µM FeCl3	0	f6'h1	4.2															C	mock	50µM FeCl3	control	f6'h1	2.5
d	mock	50µM FeCl3	0	f6'h1	3.8															C	mock	50µM FeCl3	control	f6'h1	2.4
d	mock	50µM FeCl3	0	f6'h1	2.7															C	mock	50µM FeCl3	control	f6'h1	2.5
d	mock	50µM FeCl3	0	f6'h1	3.2															C	mock	50µM FeCl3	control	f6'h1	2.6
d	mock	50µM FeCl3	0	f6'h1	2.8															C	mock	50µM FeCl3	control	f6'h1	2.6
d	mock	50µM FeCl3	0	f6'h1	2.4															C	mock	50µM FeCl3	control	f6'h1	2.5
d	mock	50µM FeCl3	0	f6'h1	2.9															C	mock	50µM FeCl3	control	f6'h1	3.5
d	mock	50µM FeCl3	0	f6'h1	3.6															C	mock	50µM FeCl3	control	f6'h1	4
d	mock	50µM FeCl3	0	f6'h1	3.2															C	mock	50µM FeCl3	control	f6'h1	2.2
d	mock	50µM FeCl3	0	f6'h1	3.1															C	mock	50µM FeCl3	control	f6'h1	1.7
d	mock	50µM FeCl3	0	f6'h1	2.2															C	mock	50µM FeCl3	control	f6'h1	2
d	mock	50µM FeCl3	0	f6'h1	2.8															C	mock	50µM FeCl3	control	f6'h1	3.9
d	mock	50µM FeCl3	0	f6'h1	2.7															C	mock	50µM FeCl3	control	f6'h1	2.2
d	mock	50µM FeCl3	0	f6'h1	1.9															C	mock	50µM FeCl3	control	f6'h1	2.7
d	mock	50µM FeCl3	0	f6'h1	3.9															C	mock	50µM FeCl3	control	f6'h1	3
d	mock	50µM FeCl3	0	f6'h1	2.9															C	mock	50µM FeCl3	control	f6'h1	1.7
d	mock	50µM FeCl3	0	f6'h1	4.2															C	mock	50µM FeCl3	control	f6'h1	1.9
d	mock	50µM FeCl3	0	f6'h1	2.6															C	mock	50µM FeCl3	control	f6'h1	1
d	mock	50µM FeCl3	0	f6'h1	2.5															C	mock	50µM FeCl3	control	f6'h1	2.5
d	mock	50µM FeCl3	0	f6'h1	2.3															C	mock	50µM FeCl3	control	f6'h1	1.8
d	mock	50µM FeCl3	0	f6'h1	3															C	mock	50µM FeCl3	control	f6'h1	2
d	mock	50µM FeCl3	0	f6'h1	3.1															C	mock	50µM FeCl3	control	f6'h1	2
d	mock	50µM FeCl3	0	f6'h1	3.2															C	mock	50µM FeCl3	control	f6'h1	1.9
d	mock	50µM FeCl3	0	f6'h1	3.3															C	F80	50µM FeCl3	control	f6'h1	NA
d	mock	50µM FeCl3	0	f6'h1	1.8															C	F80	50µM FeCl3	control	f6'h1	1.2
d	mock	50µM FeCl3	0	f6'h1	2.3															C	F80	50µM FeCl3	control	f6'h1	0
d	mock	50µM FeCl3	0	f6'h1	2															C	F80	50µM FeCl3	control	f6'h1	4.3
d	mock	50µM FeCl3	0	f6'h1	3.1															C	F80	50µM FeCl3	control	f6'h1	2.4
d	F80	50µM FeCl3	0	f6'h1	5.6															C	F80	50µM FeCl3	control	f6'h1	3.1
d	F80	50µM FeCl3	0	f6'h1	5.9															C	F80	50µM FeCl3	control	f6'h1	3.8
d	F80	50µM FeCl3	0	f6'h1	4.6															C	F80	50µM FeCl3	control	f6'h1	NA
d	F80	50µM FeCl3	0	f6'h1	4.8															C	F80	50µM FeCl3	control	f6'h1	3.3
d	F80	50µM FeCl3	0	f6'h1	5.4															C	F80	50µM FeCl3	control	f6'h1	0
d	F80	50µM FeCl3	0	f6'h1	4.6															C	F80	50µM FeCl3	control	f6'h1	3.6
d	F80	50µM FeCl3	0	f6'h1	3.2															C	F80	50µM FeCl3	control	f6'h1	3.2
d	F80	50µM FeCl3	0	f6'h1	3.9															C	F80	50µM FeCl3	control	f6'h1	3.9
d	F80	50µM FeCl3	0	f6'h1	6.3															C	F80	50µM FeCl3	control	f6'h1	1.9
d	F80	50µM FeCl3	0	f6'h1	6.6															C	F80	50µM FeCl3	control	f6'h1	NA
d	F80	50µM FeCl3	0	f6'h1	4															C	F80	50µM FeCl3	control	f6'h1	NA
d	F80	50µM FeCl3	0	f6'h1	4.2															C	F80	50µM FeCl3	control	f6'h1	1.5
d	F80	50µM FeCl3	0	f6'h1	4.8															C	F80	50µM FeCl3	control	f6'h1	1.6
d	F80	50µM FeCl3	0	f6'h1	5.4															C	F80	50µM FeCl3	control	f6'h1	1.8
d	F80	50µM FeCl3	0	f6'h1	8.5															C	F80	50µM FeCl3	control	f6'h1	3
d	F80	50µM FeCl3	0	f6'h1	6.7															C	F80	50µM FeCl3	control	f6'h1	2.6
d	F80	50µM FeCl3	0	f6'h1	7.1															C	F80	50µM FeCl3	control	f6'h1	NA
d	F80	50µM FeCl3	0	f6'h1	4.4															C	F80	50µM FeCl3	control	f6'h1	NA
d	F80	50µM FeCl3	0	f6'h1	4.2															C	F80	50µM FeCl3	control	f6'h1	3.3
d	F80	50µM FeCl3	0	f6'h1	6.5															C	F80	50µM FeCl3	control	f6'h1	3
d	F80	50µM FeCl3	0	f6'h1	4.4															C	F80	50µM FeCl3	control	f6'h1	1.9
d	F80	50µM FeCl3	0	f6'h1	3.9															C	F80	50µM FeCl3	control	f6'h1	3
d	F80	50µM FeCl3	0	f6'h1	3															C	F80	50µM FeCl3	control	f6'h1	1.8
d	F80	50µM FeCl3	0	f6'h1	5.3															C	mock	50µM FeCl3	control	fro2	1.8
d	F80	50µM FeCl3	0	f6'h1	3															C	mock	50µM FeCl3	control	fro2	2.7
d	F80	50µM FeCl3	0	f6'h1	6.8															C	mock	50µM FeCl3	control	fro2	1.7
d	F80	50µM FeCl3	0	f6'h1	4.9															C	mock	50µM FeCl3	control	fro2	1.4
b	mock	50µM FeCl3	E	f6'h1	15.8															C	mock	50µM FeCl3	control	fro2	2.6
b	mock	50µM FeCl3	E	f6'h1	7.4															C	mock	50µM FeCl3	control	fro2	2.1
b	mock	50µM FeCl3	E	f6'h1	9.8															C	mock	50µM FeCl3	control	fro2	2
b	mock	50µM FeCl3	E	f6'h1	10.6															C	mock	50µM FeCl3	control	fro2	2.2
b	mock	50µM FeCl3	E	f6'h1	15.6															C	mock	50µM FeCl3	control	fro2	2.4
b	mock	50µM FeCl3	E	f6'h1	2.7															C	mock	50µM FeCl3	control	fro2	2.1
b	mock	50µM FeCl3	E	f6'h1	NA															C	mock	50µM FeCl3	control	fro2	1.9
b	mock	50µM FeCl3	E	f6'h1	7															C	mock	50µM FeCl3	control	fro2	1.4
b	mock	50µM FeCl3	E	f6'h1	6.5															C	mock	50µM FeCl3	control	fro2	2.2
b	mock	50µM FeCl3	E	f6'h1	5.9															C	mock	50µM FeCl3	control	fro2	1.8
b	mock	50µM FeCl3	E	f6'h1	5.6															C	mock	50µM FeCl3	control	fro2	2.4
b	mock	50µM FeCl3	E	f6'h1	9.7															C	mock	50µM FeCl3	control	fro2	1.2
b	mock	50µM FeCl3	E	f6'h1	4.5															C	mock	50µM FeCl3	control	fro2	1.6
b	mock	50µM FeCl3	E	f6'h1	9.9															C	mock	50µM FeCl3	control	fro2	2.3
b	mock	50µM FeCl3	E	f6'h1	6.8															C	mock	50µM FeCl3	control	fro2	1.2
b	mock	50µM FeCl3	E	f6'h1	4.4															C	mock	50µM FeCl3	control	fro2	1.7
b	mock	50µM FeCl3	E	f6'h1	10.7															C	mock	50µM FeCl3	control	fro2	1.9
b	mock	50µM FeCl3	E	f6'h1	9.3															C	mock	50µM FeCl3	control	fro2	2.2
b	mock	50µM FeCl3	E	f6'h1	4.1															C	mock	50µM FeCl3	control	fro2	3.5
b	mock	50µM FeCl3	E	f6'h1	8.8															C	mock	50µM FeCl3	control	fro2	2.3
b	mock	50µM FeCl3	E	f6'h1	6.3															C	mock	50µM FeCl3	control	fro2	3
b	mock	50µM FeCl3	E	f6'h1	12.1															C	mock	50µM FeCl3	control	fro2	2.2
b	mock	50µM FeCl3	E	f6'h1	13.6															C	mock	50µM FeCl3	control	fro2	2.2
b	mock	50µM FeCl3	E	f6'h1	12.6															C	mock	50µM FeCl3	control	fro2	2.3
b	mock	50µM FeCl3	E	f6'h1	14.2															C	F80	50µM FeCl3	control	fro2	NA
b	mock	50µM FeCl3	E	f6'h1	3.3															C	F80	50µM FeCl3	control	fro2	NA
b	mock	50µM FeCl3	E	f6'h1	13.4															C	F80	50µM FeCl3	control	fro2	1.5
b	mock	50µM FeCl3	E	f6'h1	13.1															C	F80	50µM FeCl3	control	fro2	2.3
b	F80	50µM FeCl3	E	f6'h1	5.8															C	F80	50µM FeCl3	control	fro2	0.6
b	F80	50µM FeCl3	E	f6'h1	11															C	F80	50µM FeCl3	control	fro2	0.7
b	F80	50µM FeCl3	E	f6'h1	5.6															C	F80	50µM FeCl3	control	fro2	0.6
b	F80	50µM FeCl3	E	f6'h1	7.2															C	F80	50µM FeCl3	control	fro2	NA
b	F80	50µM FeCl3	E	f6'h1	10.2															C	F80	50µM FeCl3	control	fro2	NA
b	F80	50µM FeCl3	E	f6'h1	7.4															C	F80	50µM FeCl3	control	fro2	NA
b	F80	50µM FeCl3	E	f6'h1	NA															C	F80	50µM FeCl3	control	fro2	1.5
b	F80	50µM FeCl3	E	f6'h1	2.5															C	F80	50µM FeCl3	control	fro2	1.3
b	F80	50µM FeCl3	E	f6'h1	7.2															C	F80	50µM FeCl3	control	fro2	2
b	F80	50µM FeCl3	E	f6'h1	7.8															C	F80	50µM FeCl3	control	fro2	0.9
b	F80	50µM FeCl3	E	f6'h1	7.6															C	F80	50µM FeCl3	control	fro2	NA
b	F80	50µM FeCl3	E	f6'h1	3															C	F80	50µM FeCl3	control	fro2	2.4
b	F80	50µM FeCl3	E	f6'h1	13.5															C	F80	50µM FeCl3	control	fro2	0.4
b	F80	50µM FeCl3	E	f6'h1	10.9															C	F80	50µM FeCl3	control	fro2	2.7
b	F80	50µM FeCl3	E	f6'h1	7.3															C	F80	50µM FeCl3	control	fro2	0.8
b	F80	50µM FeCl3	E	f6'h1	8.4															C	F80	50µM FeCl3	control	fro2	2
b	F80	50µM FeCl3	E	f6'h1	9.5															C	F80	50µM FeCl3	control	fro2	0.6
b	F80	50µM FeCl3	E	f6'h1	8.4															C	F80	50µM FeCl3	control	fro2	1.5
b	F80	50µM FeCl3	E	f6'h1	6.1															C	F80	50µM FeCl3	control	fro2	2.9
b	F80	50µM FeCl3	E	f6'h1	3.2															C	F80	50µM FeCl3	control	fro2	2.2
b	F80	50µM FeCl3	E	f6'h1	2.5															C	F80	50µM FeCl3	control	fro2	0.2
b	F80	50µM FeCl3	E	f6'h1	7															C	F80	50µM FeCl3	control	fro2	2.1
b	F80	50µM FeCl3	E	f6'h1	10.1															C	F80	50µM FeCl3	control	fro2	2.6
b	F80	50µM FeCl3	E	f6'h1	6.8															C	F80	50µM FeCl3	control	fro2	0
b	F80	50µM FeCl3	E	f6'h1	8.9															A	mock	50µM FeCl3	NaEDTA	f6'h1	1.9
b	F80	50µM FeCl3	E	f6'h1	5.9															A	mock	50µM FeCl3	NaEDTA	f6'h1	6.5
b	F80	50µM FeCl3	E	f6'h1	6.2															A	mock	50µM FeCl3	NaEDTA	f6'h1	5.6
b	F80	50µM FeCl3	E	f6'h1	NA															A	mock	50µM FeCl3	NaEDTA	f6'h1	5.7
a	mock	50µM FeCl3	E	f6'h1	9.5															A	mock	50µM FeCl3	NaEDTA	f6'h1	2.7
a	mock	50µM FeCl3	E	f6'h1	12.9															A	mock	50µM FeCl3	NaEDTA	f6'h1	4.4
a	mock	50µM FeCl3	E	f6'h1	6.6															A	mock	50µM FeCl3	NaEDTA	f6'h1	5.6
a	mock	50µM FeCl3	E	f6'h1	16.4															A	mock	50µM FeCl3	NaEDTA	f6'h1	3.1
a	mock	50µM FeCl3	E	f6'h1	9.7															A	mock	50µM FeCl3	NaEDTA	f6'h1	2.7
a	mock	50µM FeCl3	E	f6'h1	7.1															A	mock	50µM FeCl3	NaEDTA	f6'h1	6.4
a	mock	50µM FeCl3	E	f6'h1	14.8															A	mock	50µM FeCl3	NaEDTA	f6'h1	3.2
a	mock	50µM FeCl3	E	f6'h1	4.8															A	mock	50µM FeCl3	NaEDTA	f6'h1	4.3
a	mock	50µM FeCl3	E	f6'h1	3.7															A	mock	50µM FeCl3	NaEDTA	f6'h1	4.7
a	mock	50µM FeCl3	E	f6'h1	9.7															A	mock	50µM FeCl3	NaEDTA	f6'h1	4.7
a	mock	50µM FeCl3	E	f6'h1	10.8															A	mock	50µM FeCl3	NaEDTA	f6'h1	3.1
a	mock	50µM FeCl3	E	f6'h1	16.5															A	mock	50µM FeCl3	NaEDTA	f6'h1	6
a	mock	50µM FeCl3	E	f6'h1	17.5															A	mock	50µM FeCl3	NaEDTA	f6'h1	4.3
a	mock	50µM FeCl3	E	f6'h1	17															A	mock	50µM FeCl3	NaEDTA	f6'h1	3.3
a	mock	50µM FeCl3	E	f6'h1	21.2															A	mock	50µM FeCl3	NaEDTA	f6'h1	5.2
a	mock	50µM FeCl3	E	f6'h1	15.3															A	mock	50µM FeCl3	NaEDTA	f6'h1	5.2
a	mock	50µM FeCl3	E	f6'h1	16.2															A	mock	50µM FeCl3	NaEDTA	f6'h1	2
a	mock	50µM FeCl3	E	f6'h1	13.6															A	mock	50µM FeCl3	NaEDTA	f6'h1	2.5
a	mock	50µM FeCl3	E	f6'h1	12.3															A	mock	50µM FeCl3	NaEDTA	f6'h1	3.9
a	mock	50µM FeCl3	E	f6'h1	10.1															A	mock	50µM FeCl3	NaEDTA	f6'h1	7.8
a	mock	50µM FeCl3	E	f6'h1	16.1															A	mock	50µM FeCl3	NaEDTA	f6'h1	5.5
a	mock	50µM FeCl3	E	f6'h1	20															A	mock	50µM FeCl3	NaEDTA	f6'h1	7
a	mock	50µM FeCl3	E	f6'h1	11.1															A	mock	50µM FeCl3	NaEDTA	f6'h1	3.4
a	mock	50µM FeCl3	E	f6'h1	14.4															A	mock	50µM FeCl3	NaEDTA	f6'h1	6.6
a	mock	50µM FeCl3	E	f6'h1	8															A	mock	50µM FeCl3	NaEDTA	fro2	2.5
a	mock	50µM FeCl3	E	f6'h1	7															A	mock	50µM FeCl3	NaEDTA	fro2	2.2
a	mock	50µM FeCl3	E	f6'h1	4.7															A	mock	50µM FeCl3	NaEDTA	fro2	2.2
a	mock	50µM FeCl3	E	f6'h1	9.9															A	mock	50µM FeCl3	NaEDTA	fro2	3.8
a	mock	50µM FeCl3	E	f6'h1	20															A	mock	50µM FeCl3	NaEDTA	fro2	3.5
a	F80	50µM FeCl3	E	f6'h1	13.2															A	mock	50µM FeCl3	NaEDTA	fro2	2.8
a	F80	50µM FeCl3	E	f6'h1	11.7															A	mock	50µM FeCl3	NaEDTA	fro2	2.5
a	F80	50µM FeCl3	E	f6'h1	8.1															A	mock	50µM FeCl3	NaEDTA	fro2	2.9
a	F80	50µM FeCl3	E	f6'h1	6.8															A	mock	50µM FeCl3	NaEDTA	fro2	3.6
a	F80	50µM FeCl3	E	f6'h1	8.7															A	mock	50µM FeCl3	NaEDTA	fro2	3.1
a	F80	50µM FeCl3	E	f6'h1	12															A	mock	50µM FeCl3	NaEDTA	fro2	2.8
a	F80	50µM FeCl3	E	f6'h1	9.9															A	mock	50µM FeCl3	NaEDTA	fro2	3.7
a	F80	50µM FeCl3	E	f6'h1	14															A	mock	50µM FeCl3	NaEDTA	fro2	4.9
a	F80	50µM FeCl3	E	f6'h1	1.9															A	mock	50µM FeCl3	NaEDTA	fro2	2
a	F80	50µM FeCl3	E	f6'h1	9.9															A	mock	50µM FeCl3	NaEDTA	fro2	3.4
a	F80	50µM FeCl3	E	f6'h1	12.3															A	mock	50µM FeCl3	NaEDTA	fro2	4.3
a	F80	50µM FeCl3	E	f6'h1	11.1															A	mock	50µM FeCl3	NaEDTA	fro2	2.8
a	F80	50µM FeCl3	E	f6'h1	10.9															A	mock	50µM FeCl3	NaEDTA	fro2	3.3
a	F80	50µM FeCl3	E	f6'h1	NA															A	mock	50µM FeCl3	NaEDTA	fro2	4.5
a	F80	50µM FeCl3	E	f6'h1	15.3															A	mock	50µM FeCl3	NaEDTA	fro2	3.2
a	F80	50µM FeCl3	E	f6'h1	8															A	mock	50µM FeCl3	NaEDTA	fro2	3
a	F80	50µM FeCl3	E	f6'h1	17.8															A	mock	50µM FeCl3	NaEDTA	fro2	3.1
a	F80	50µM FeCl3	E	f6'h1	12															A	mock	50µM FeCl3	NaEDTA	fro2	2.4
a	F80	50µM FeCl3	E	f6'h1	3.6															A	mock	50µM FeCl3	NaEDTA	fro2	2.7
a	F80	50µM FeCl3	E	f6'h1	6.3															A	mock	50µM FeCl3	NaEDTA	fro2	3.5
a	F80	50µM FeCl3	E	f6'h1	NA															A	mock	50µM FeCl3	NaEDTA	fro2	3.4
a	F80	50µM FeCl3	E	f6'h1	2.4															A	mock	50µM FeCl3	NaEDTA	fro2	3
a	F80	50µM FeCl3	E	f6'h1	11.8															A	F80	50µM FeCl3	NaEDTA	f6'h1	10.6
a	F80	50µM FeCl3	E	f6'h1	10															A	F80	50µM FeCl3	NaEDTA	f6'h1	8.2
a	F80	50µM FeCl3	E	f6'h1	13															A	F80	50µM FeCl3	NaEDTA	f6'h1	5.4
a	F80	50µM FeCl3	E	f6'h1	14.7															A	F80	50µM FeCl3	NaEDTA	f6'h1	2.3
a	F80	50µM FeCl3	E	f6'h1	15.1															A	F80	50µM FeCl3	NaEDTA	f6'h1	5.9
a	F80	50µM FeCl3	E	f6'h1	10															A	F80	50µM FeCl3	NaEDTA	f6'h1	4
d	mock	50µM FeCl3	E	f6'h1	7.5															A	F80	50µM FeCl3	NaEDTA	f6'h1	3.8
d	mock	50µM FeCl3	E	f6'h1	7.9															A	F80	50µM FeCl3	NaEDTA	f6'h1	7.8
d	mock	50µM FeCl3	E	f6'h1	7.8															A	F80	50µM FeCl3	NaEDTA	f6'h1	11.4
d	mock	50µM FeCl3	E	f6'h1	6.2															A	F80	50µM FeCl3	NaEDTA	f6'h1	9
d	mock	50µM FeCl3	E	f6'h1	6.6															A	F80	50µM FeCl3	NaEDTA	f6'h1	7
d	mock	50µM FeCl3	E	f6'h1	8.4															A	F80	50µM FeCl3	NaEDTA	f6'h1	6.9
d	mock	50µM FeCl3	E	f6'h1	7															A	F80	50µM FeCl3	NaEDTA	f6'h1	5.5
d	mock	50µM FeCl3	E	f6'h1	3.1															A	F80	50µM FeCl3	NaEDTA	f6'h1	2.5
d	mock	50µM FeCl3	E	f6'h1	6															A	F80	50µM FeCl3	NaEDTA	f6'h1	8
d	mock	50µM FeCl3	E	f6'h1	8.7															A	F80	50µM FeCl3	NaEDTA	f6'h1	6.2
d	mock	50µM FeCl3	E	f6'h1	7.3															A	F80	50µM FeCl3	NaEDTA	f6'h1	7
d	mock	50µM FeCl3	E	f6'h1	7.6															A	F80	50µM FeCl3	NaEDTA	f6'h1	5.1
d	mock	50µM FeCl3	E	f6'h1	5.4															A	F80	50µM FeCl3	NaEDTA	f6'h1	7.1
d	mock	50µM FeCl3	E	f6'h1	4.6															A	F80	50µM FeCl3	NaEDTA	f6'h1	5.2
d	mock	50µM FeCl3	E	f6'h1	11.6															A	F80	50µM FeCl3	NaEDTA	f6'h1	3.8
d	mock	50µM FeCl3	E	f6'h1	9.8															A	F80	50µM FeCl3	NaEDTA	f6'h1	9.1
d	mock	50µM FeCl3	E	f6'h1	6.3															A	F80	50µM FeCl3	NaEDTA	f6'h1	4.7
d	mock	50µM FeCl3	E	f6'h1	7.9															A	F80	50µM FeCl3	NaEDTA	f6'h1	6.3
d	mock	50µM FeCl3	E	f6'h1	8.5															A	F80	50µM FeCl3	NaEDTA	f6'h1	5.7
d	mock	50µM FeCl3	E	f6'h1	6.4															A	F80	50µM FeCl3	NaEDTA	f6'h1	9.2
d	mock	50µM FeCl3	E	f6'h1	11.6															A	F80	50µM FeCl3	NaEDTA	f6'h1	8.5
d	mock	50µM FeCl3	E	f6'h1	11.6															A	F80	50µM FeCl3	NaEDTA	fro2	5
d	mock	50µM FeCl3	E	f6'h1	5.6															A	F80	50µM FeCl3	NaEDTA	fro2	4.8
d	mock	50µM FeCl3	E	f6'h1	12															A	F80	50µM FeCl3	NaEDTA	fro2	5.2
d	mock	50µM FeCl3	E	f6'h1	13.2															A	F80	50µM FeCl3	NaEDTA	fro2	5.1
d	mock	50µM FeCl3	E	f6'h1	13.7															A	F80	50µM FeCl3	NaEDTA	fro2	6.3
d	mock	50µM FeCl3	E	f6'h1	12															A	F80	50µM FeCl3	NaEDTA	fro2	5.3
d	mock	50µM FeCl3	E	f6'h1	9.9															A	F80	50µM FeCl3	NaEDTA	fro2	3.7
d	F80	50µM FeCl3	E	f6'h1	7.2															A	F80	50µM FeCl3	NaEDTA	fro2	5.2
d	F80	50µM FeCl3	E	f6'h1	4.2															A	F80	50µM FeCl3	NaEDTA	fro2	5.3
d	F80	50µM FeCl3	E	f6'h1	4.6															A	F80	50µM FeCl3	NaEDTA	fro2	4.2
d	F80	50µM FeCl3	E	f6'h1	6															A	F80	50µM FeCl3	NaEDTA	fro2	5
d	F80	50µM FeCl3	E	f6'h1	2.8															A	F80	50µM FeCl3	NaEDTA	fro2	5.1
d	F80	50µM FeCl3	E	f6'h1	6.3															A	F80	50µM FeCl3	NaEDTA	fro2	4.6
d	F80	50µM FeCl3	E	f6'h1	4.6															A	F80	50µM FeCl3	NaEDTA	fro2	4.3
d	F80	50µM FeCl3	E	f6'h1	7															A	F80	50µM FeCl3	NaEDTA	fro2	4.4
d	F80	50µM FeCl3	E	f6'h1	5.5															A	F80	50µM FeCl3	NaEDTA	fro2	4.1
d	F80	50µM FeCl3	E	f6'h1	7.6															A	F80	50µM FeCl3	NaEDTA	fro2	3.8
d	F80	50µM FeCl3	E	f6'h1	5.7															A	F80	50µM FeCl3	NaEDTA	fro2	5.2
d	F80	50µM FeCl3	E	f6'h1	3.3															A	F80	50µM FeCl3	NaEDTA	fro2	4.2
d	F80	50µM FeCl3	E	f6'h1	6.4															A	F80	50µM FeCl3	NaEDTA	fro2	5.3
d	F80	50µM FeCl3	E	f6'h1	3.3															A	F80	50µM FeCl3	NaEDTA	fro2	3
d	F80	50µM FeCl3	E	f6'h1	9.7															A	F80	50µM FeCl3	NaEDTA	fro2	3.4
d	F80	50µM FeCl3	E	f6'h1	9.3															A	F80	50µM FeCl3	NaEDTA	fro2	7.6
d	F80	50µM FeCl3	E	f6'h1	2.9															A	F80	50µM FeCl3	NaEDTA	fro2	4.2
d	F80	50µM FeCl3	E	f6'h1	10.5															A	F80	50µM FeCl3	NaEDTA	fro2	5.6
d	F80	50µM FeCl3	E	f6'h1	9.7															A	F80	50µM FeCl3	NaEDTA	fro2	5.3
d	F80	50µM FeCl3	E	f6'h1	9.7															B	mock	50µM FeCl3	NaEDTA	f6'h1	NA
d	F80	50µM FeCl3	E	f6'h1	8.3															B	mock	50µM FeCl3	NaEDTA	f6'h1	2.8
d	F80	50µM FeCl3	E	f6'h1	7.8															B	mock	50µM FeCl3	NaEDTA	f6'h1	1.2
d	F80	50µM FeCl3	E	f6'h1	4.7															B	mock	50µM FeCl3	NaEDTA	f6'h1	1.5
d	F80	50µM FeCl3	E	f6'h1	4.7															B	mock	50µM FeCl3	NaEDTA	f6'h1	1.1
d	F80	50µM FeCl3	E	f6'h1	6.6															B	mock	50µM FeCl3	NaEDTA	f6'h1	1.9
d	F80	50µM FeCl3	E	f6'h1	7.2															B	mock	50µM FeCl3	NaEDTA	f6'h1	1.6
d	F80	50µM FeCl3	E	f6'h1	5.8															B	mock	50µM FeCl3	NaEDTA	f6'h1	1.7
b	mock	50µM FeCl3	F	f6'h1	11.3															B	mock	50µM FeCl3	NaEDTA	f6'h1	2.8
b	mock	50µM FeCl3	F	f6'h1	12.8															B	mock	50µM FeCl3	NaEDTA	f6'h1	1.5
b	mock	50µM FeCl3	F	f6'h1	17.1															B	mock	50µM FeCl3	NaEDTA	f6'h1	3.5
b	mock	50µM FeCl3	F	f6'h1	16.8															B	mock	50µM FeCl3	NaEDTA	f6'h1	2.8
b	mock	50µM FeCl3	F	f6'h1	12.5															B	mock	50µM FeCl3	NaEDTA	f6'h1	1.9
b	mock	50µM FeCl3	F	f6'h1	12.2															B	mock	50µM FeCl3	NaEDTA	f6'h1	1.7
b	mock	50µM FeCl3	F	f6'h1	14.3															B	mock	50µM FeCl3	NaEDTA	f6'h1	2.7
b	mock	50µM FeCl3	F	f6'h1	3.8															B	mock	50µM FeCl3	NaEDTA	f6'h1	1.3
b	mock	50µM FeCl3	F	f6'h1	8															B	mock	50µM FeCl3	NaEDTA	f6'h1	1.6
b	mock	50µM FeCl3	F	f6'h1	2.9															B	mock	50µM FeCl3	NaEDTA	f6'h1	1.4
b	mock	50µM FeCl3	F	f6'h1	1.9															B	mock	50µM FeCl3	NaEDTA	f6'h1	2.4
b	mock	50µM FeCl3	F	f6'h1	3.7															B	mock	50µM FeCl3	NaEDTA	f6'h1	2.8
b	mock	50µM FeCl3	F	f6'h1	6.3															B	mock	50µM FeCl3	NaEDTA	f6'h1	2.8
b	mock	50µM FeCl3	F	f6'h1	NA															B	mock	50µM FeCl3	NaEDTA	f6'h1	1.1
b	mock	50µM FeCl3	F	f6'h1	8.2															B	mock	50µM FeCl3	NaEDTA	f6'h1	1.1
b	mock	50µM FeCl3	F	f6'h1	4.7															B	mock	50µM FeCl3	NaEDTA	f6'h1	1.5
b	mock	50µM FeCl3	F	f6'h1	8.4															B	mock	50µM FeCl3	NaEDTA	f6'h1	1.5
b	mock	50µM FeCl3	F	f6'h1	3.4															B	mock	50µM FeCl3	NaEDTA	f6'h1	1.5
b	mock	50µM FeCl3	F	f6'h1	8.9															B	mock	50µM FeCl3	NaEDTA	f6'h1	1.3
b	mock	50µM FeCl3	F	f6'h1	10.1															B	mock	50µM FeCl3	NaEDTA	f6'h1	2.5
b	mock	50µM FeCl3	F	f6'h1	8.5															B	F80	50µM FeCl3	NaEDTA	f6'h1	NA
b	mock	50µM FeCl3	F	f6'h1	15															B	F80	50µM FeCl3	NaEDTA	f6'h1	NA
b	mock	50µM FeCl3	F	f6'h1	13.3															B	F80	50µM FeCl3	NaEDTA	f6'h1	5.1
b	mock	50µM FeCl3	F	f6'h1	15.7															B	F80	50µM FeCl3	NaEDTA	f6'h1	7.8
b	mock	50µM FeCl3	F	f6'h1	15.7															B	F80	50µM FeCl3	NaEDTA	f6'h1	4.3
b	mock	50µM FeCl3	F	f6'h1	14.1															B	F80	50µM FeCl3	NaEDTA	f6'h1	4.3
b	mock	50µM FeCl3	F	f6'h1	8.4															B	F80	50µM FeCl3	NaEDTA	f6'h1	3.8
b	mock	50µM FeCl3	F	f6'h1	11.9															B	F80	50µM FeCl3	NaEDTA	f6'h1	3.5
b	F80	50µM FeCl3	F	f6'h1	6.6															B	F80	50µM FeCl3	NaEDTA	f6'h1	1
b	F80	50µM FeCl3	F	f6'h1	4.6															B	F80	50µM FeCl3	NaEDTA	f6'h1	2.9
b	F80	50µM FeCl3	F	f6'h1	8															B	F80	50µM FeCl3	NaEDTA	f6'h1	1.8
b	F80	50µM FeCl3	F	f6'h1	6.1															B	F80	50µM FeCl3	NaEDTA	f6'h1	3.8
b	F80	50µM FeCl3	F	f6'h1	3.3															B	F80	50µM FeCl3	NaEDTA	f6'h1	4.9
b	F80	50µM FeCl3	F	f6'h1	4.1															B	F80	50µM FeCl3	NaEDTA	f6'h1	3.4
b	F80	50µM FeCl3	F	f6'h1	2.5															B	F80	50µM FeCl3	NaEDTA	f6'h1	NA
b	F80	50µM FeCl3	F	f6'h1	5.3															B	F80	50µM FeCl3	NaEDTA	f6'h1	NA
b	F80	50µM FeCl3	F	f6'h1	4.6															B	F80	50µM FeCl3	NaEDTA	f6'h1	NA
b	F80	50µM FeCl3	F	f6'h1	4.6															B	F80	50µM FeCl3	NaEDTA	f6'h1	NA
b	F80	50µM FeCl3	F	f6'h1	4.8															B	F80	50µM FeCl3	NaEDTA	f6'h1	3.7
b	F80	50µM FeCl3	F	f6'h1	6.9															B	F80	50µM FeCl3	NaEDTA	f6'h1	12.2
b	F80	50µM FeCl3	F	f6'h1	8.8															B	F80	50µM FeCl3	NaEDTA	f6'h1	5.6
b	F80	50µM FeCl3	F	f6'h1	4.4															B	F80	50µM FeCl3	NaEDTA	f6'h1	NA
b	F80	50µM FeCl3	F	f6'h1	11.4															B	F80	50µM FeCl3	NaEDTA	f6'h1	NA
b	F80	50µM FeCl3	F	f6'h1	6.5															B	F80	50µM FeCl3	NaEDTA	f6'h1	NA
b	F80	50µM FeCl3	F	f6'h1	11.2															B	F80	50µM FeCl3	NaEDTA	f6'h1	NA
b	F80	50µM FeCl3	F	f6'h1	12.1															B	F80	50µM FeCl3	NaEDTA	f6'h1	10
b	F80	50µM FeCl3	F	f6'h1	10.4															B	F80	50µM FeCl3	NaEDTA	f6'h1	7.7
b	F80	50µM FeCl3	F	f6'h1	7.2															B	F80	50µM FeCl3	NaEDTA	f6'h1	7.9
b	F80	50µM FeCl3	F	f6'h1	NA															B	mock	50µM FeCl3	NaEDTA	fro2	1.6
b	F80	50µM FeCl3	F	f6'h1	8.3															B	mock	50µM FeCl3	NaEDTA	fro2	1.5
b	F80	50µM FeCl3	F	f6'h1	5.6															B	mock	50µM FeCl3	NaEDTA	fro2	2.3
b	F80	50µM FeCl3	F	f6'h1	6.8															B	mock	50µM FeCl3	NaEDTA	fro2	1.4
b	F80	50µM FeCl3	F	f6'h1	6.1															B	mock	50µM FeCl3	NaEDTA	fro2	1.4
b	F80	50µM FeCl3	F	f6'h1	7.7															B	mock	50µM FeCl3	NaEDTA	fro2	1.1
b	F80	50µM FeCl3	F	f6'h1	8.2															B	mock	50µM FeCl3	NaEDTA	fro2	0.7
b	F80	50µM FeCl3	F	f6'h1	5.5															B	mock	50µM FeCl3	NaEDTA	fro2	1.9
a	mock	50µM FeCl3	F	f6'h1	7.4															B	mock	50µM FeCl3	NaEDTA	fro2	1.7
a	mock	50µM FeCl3	F	f6'h1	14.3															B	mock	50µM FeCl3	NaEDTA	fro2	1.2
a	mock	50µM FeCl3	F	f6'h1	3.6															B	mock	50µM FeCl3	NaEDTA	fro2	1.9
a	mock	50µM FeCl3	F	f6'h1	2.3															B	mock	50µM FeCl3	NaEDTA	fro2	1.2
a	mock	50µM FeCl3	F	f6'h1	4.9															B	mock	50µM FeCl3	NaEDTA	fro2	1.6
a	mock	50µM FeCl3	F	f6'h1	5															B	mock	50µM FeCl3	NaEDTA	fro2	1.1
a	mock	50µM FeCl3	F	f6'h1	8.3															B	mock	50µM FeCl3	NaEDTA	fro2	2.3
a	mock	50µM FeCl3	F	f6'h1	8															B	mock	50µM FeCl3	NaEDTA	fro2	2.6
a	mock	50µM FeCl3	F	f6'h1	15.5															B	mock	50µM FeCl3	NaEDTA	fro2	2.1
a	mock	50µM FeCl3	F	f6'h1	13.3															B	mock	50µM FeCl3	NaEDTA	fro2	1.7
a	mock	50µM FeCl3	F	f6'h1	12.4															B	mock	50µM FeCl3	NaEDTA	fro2	1.5
a	mock	50µM FeCl3	F	f6'h1	9.8															B	mock	50µM FeCl3	NaEDTA	fro2	2.5
a	mock	50µM FeCl3	F	f6'h1	1.8															B	mock	50µM FeCl3	NaEDTA	fro2	2.9
a	mock	50µM FeCl3	F	f6'h1	8.8															B	mock	50µM FeCl3	NaEDTA	fro2	1.8
a	mock	50µM FeCl3	F	f6'h1	10.3															B	mock	50µM FeCl3	NaEDTA	fro2	1.7
a	mock	50µM FeCl3	F	f6'h1	9.9															B	mock	50µM FeCl3	NaEDTA	fro2	1.7
a	mock	50µM FeCl3	F	f6'h1	5.6															B	mock	50µM FeCl3	NaEDTA	fro2	1.8
a	mock	50µM FeCl3	F	f6'h1	6.8															B	mock	50µM FeCl3	NaEDTA	fro2	1.5
a	mock	50µM FeCl3	F	f6'h1	8.2															B	mock	50µM FeCl3	NaEDTA	fro2	1.4
a	mock	50µM FeCl3	F	f6'h1	9.5															B	mock	50µM FeCl3	NaEDTA	fro2	2
a	mock	50µM FeCl3	F	f6'h1	7.6															B	F80	50µM FeCl3	NaEDTA	fro2	1.3
a	mock	50µM FeCl3	F	f6'h1	2.8															B	F80	50µM FeCl3	NaEDTA	fro2	2.1
a	mock	50µM FeCl3	F	f6'h1	3.2															B	F80	50µM FeCl3	NaEDTA	fro2	2.2
a	mock	50µM FeCl3	F	f6'h1	8.3															B	F80	50µM FeCl3	NaEDTA	fro2	1.7
a	mock	50µM FeCl3	F	f6'h1	7.6															B	F80	50µM FeCl3	NaEDTA	fro2	1.5
a	mock	50µM FeCl3	F	f6'h1	6.6															B	F80	50µM FeCl3	NaEDTA	fro2	NA
a	mock	50µM FeCl3	F	f6'h1	2.4															B	F80	50µM FeCl3	NaEDTA	fro2	NA
a	mock	50µM FeCl3	F	f6'h1	12.3															B	F80	50µM FeCl3	NaEDTA	fro2	NA
a	F80	50µM FeCl3	F	f6'h1	4.1															B	F80	50µM FeCl3	NaEDTA	fro2	1.1
a	F80	50µM FeCl3	F	f6'h1	5.7															B	F80	50µM FeCl3	NaEDTA	fro2	3.2
a	F80	50µM FeCl3	F	f6'h1	6.2															B	F80	50µM FeCl3	NaEDTA	fro2	1.8
a	F80	50µM FeCl3	F	f6'h1	7.6															B	F80	50µM FeCl3	NaEDTA	fro2	0.8
a	F80	50µM FeCl3	F	f6'h1	9															B	F80	50µM FeCl3	NaEDTA	fro2	0.8
a	F80	50µM FeCl3	F	f6'h1	4.7															B	F80	50µM FeCl3	NaEDTA	fro2	2.1
a	F80	50µM FeCl3	F	f6'h1	7.5															B	F80	50µM FeCl3	NaEDTA	fro2	NA
a	F80	50µM FeCl3	F	f6'h1	6.5															B	F80	50µM FeCl3	NaEDTA	fro2	2.9
a	F80	50µM FeCl3	F	f6'h1	2.7															B	F80	50µM FeCl3	NaEDTA	fro2	3.8
a	F80	50µM FeCl3	F	f6'h1	5.2															B	F80	50µM FeCl3	NaEDTA	fro2	0.7
a	F80	50µM FeCl3	F	f6'h1	7															B	F80	50µM FeCl3	NaEDTA	fro2	NA
a	F80	50µM FeCl3	F	f6'h1	6.6															B	F80	50µM FeCl3	NaEDTA	fro2	NA
a	F80	50µM FeCl3	F	f6'h1	8.2															B	F80	50µM FeCl3	NaEDTA	fro2	NA
a	F80	50µM FeCl3	F	f6'h1	NA															B	F80	50µM FeCl3	NaEDTA	fro2	2.3
a	F80	50µM FeCl3	F	f6'h1	11.9															B	F80	50µM FeCl3	NaEDTA	fro2	1.7
a	F80	50µM FeCl3	F	f6'h1	8.7															B	F80	50µM FeCl3	NaEDTA	fro2	2.6
a	F80	50µM FeCl3	F	f6'h1	7.9															B	F80	50µM FeCl3	NaEDTA	fro2	2.2
a	F80	50µM FeCl3	F	f6'h1	11.9															B	F80	50µM FeCl3	NaEDTA	fro2	NA
a	F80	50µM FeCl3	F	f6'h1	9.9															B	F80	50µM FeCl3	NaEDTA	fro2	NA
a	F80	50µM FeCl3	F	f6'h1	8.2															B	F80	50µM FeCl3	NaEDTA	fro2	NA
a	F80	50µM FeCl3	F	f6'h1	13.1															C	mock	50µM FeCl3	NaEDTA	f6'h1	3.3
a	F80	50µM FeCl3	F	f6'h1	8.2															C	mock	50µM FeCl3	NaEDTA	f6'h1	3.2
a	F80	50µM FeCl3	F	f6'h1	9.6															C	mock	50µM FeCl3	NaEDTA	f6'h1	3.5
a	F80	50µM FeCl3	F	f6'h1	7.4															C	mock	50µM FeCl3	NaEDTA	f6'h1	1.9
a	F80	50µM FeCl3	F	f6'h1	5.2															C	mock	50µM FeCl3	NaEDTA	f6'h1	2.5
a	F80	50µM FeCl3	F	f6'h1	6.8															C	mock	50µM FeCl3	NaEDTA	f6'h1	3.3
a	F80	50µM FeCl3	F	f6'h1	5.7															C	mock	50µM FeCl3	NaEDTA	f6'h1	1.6
a	F80	50µM FeCl3	F	f6'h1	7.1															C	mock	50µM FeCl3	NaEDTA	f6'h1	2.5
d	mock	50µM FeCl3	F	f6'h1	6.1															C	mock	50µM FeCl3	NaEDTA	f6'h1	4.1
d	mock	50µM FeCl3	F	f6'h1	5.5															C	mock	50µM FeCl3	NaEDTA	f6'h1	0.9
d	mock	50µM FeCl3	F	f6'h1	6.2															C	mock	50µM FeCl3	NaEDTA	f6'h1	4
d	mock	50µM FeCl3	F	f6'h1	5.9															C	mock	50µM FeCl3	NaEDTA	f6'h1	5.3
d	mock	50µM FeCl3	F	f6'h1	6.7															C	mock	50µM FeCl3	NaEDTA	f6'h1	2
d	mock	50µM FeCl3	F	f6'h1	5															C	mock	50µM FeCl3	NaEDTA	f6'h1	2.6
d	mock	50µM FeCl3	F	f6'h1	7.4															C	mock	50µM FeCl3	NaEDTA	f6'h1	1.7
d	mock	50µM FeCl3	F	f6'h1	5.7															C	mock	50µM FeCl3	NaEDTA	f6'h1	4.8
d	mock	50µM FeCl3	F	f6'h1	3.6															C	mock	50µM FeCl3	NaEDTA	f6'h1	2.5
d	mock	50µM FeCl3	F	f6'h1	3.4															C	mock	50µM FeCl3	NaEDTA	f6'h1	3.4
d	mock	50µM FeCl3	F	f6'h1	4.3															C	mock	50µM FeCl3	NaEDTA	f6'h1	3.7
d	mock	50µM FeCl3	F	f6'h1	4.4															C	mock	50µM FeCl3	NaEDTA	f6'h1	3.4
d	mock	50µM FeCl3	F	f6'h1	5.6															C	mock	50µM FeCl3	NaEDTA	f6'h1	2.6
d	mock	50µM FeCl3	F	f6'h1	3															C	mock	50µM FeCl3	NaEDTA	f6'h1	2.7
d	mock	50µM FeCl3	F	f6'h1	5.8															C	mock	50µM FeCl3	NaEDTA	f6'h1	4.6
d	mock	50µM FeCl3	F	f6'h1	8.5															C	mock	50µM FeCl3	NaEDTA	f6'h1	2.4
d	mock	50µM FeCl3	F	f6'h1	7.5															C	mock	50µM FeCl3	NaEDTA	f6'h1	3.8
d	mock	50µM FeCl3	F	f6'h1	10.7															C	mock	50µM FeCl3	NaEDTA	f6'h1	3
d	mock	50µM FeCl3	F	f6'h1	9.2															C	mock	50µM FeCl3	NaEDTA	f6'h1	4.2
d	mock	50µM FeCl3	F	f6'h1	3.8															C	mock	50µM FeCl3	NaEDTA	f6'h1	4.6
d	mock	50µM FeCl3	F	f6'h1	9.2															C	F80	50µM FeCl3	NaEDTA	f6'h1	2.3
d	mock	50µM FeCl3	F	f6'h1	7.2															C	F80	50µM FeCl3	NaEDTA	f6'h1	2.7
d	mock	50µM FeCl3	F	f6'h1	5.9															C	F80	50µM FeCl3	NaEDTA	f6'h1	3.3
d	mock	50µM FeCl3	F	f6'h1	4.2															C	F80	50µM FeCl3	NaEDTA	f6'h1	2.4
d	mock	50µM FeCl3	F	f6'h1	2.7															C	F80	50µM FeCl3	NaEDTA	f6'h1	2.5
d	mock	50µM FeCl3	F	f6'h1	8.7															C	F80	50µM FeCl3	NaEDTA	f6'h1	4
d	mock	50µM FeCl3	F	f6'h1	6.2															C	F80	50µM FeCl3	NaEDTA	f6'h1	4.1
d	mock	50µM FeCl3	F	f6'h1	5															C	F80	50µM FeCl3	NaEDTA	f6'h1	NA
d	F80	50µM FeCl3	F	f6'h1	4.6															C	F80	50µM FeCl3	NaEDTA	f6'h1	NA
d	F80	50µM FeCl3	F	f6'h1	3.3															C	F80	50µM FeCl3	NaEDTA	f6'h1	4.2
d	F80	50µM FeCl3	F	f6'h1	5															C	F80	50µM FeCl3	NaEDTA	f6'h1	7.8
d	F80	50µM FeCl3	F	f6'h1	5.6															C	F80	50µM FeCl3	NaEDTA	f6'h1	6.5
d	F80	50µM FeCl3	F	f6'h1	4.5															C	F80	50µM FeCl3	NaEDTA	f6'h1	4.4
d	F80	50µM FeCl3	F	f6'h1	5.7															C	F80	50µM FeCl3	NaEDTA	f6'h1	1.7
d	F80	50µM FeCl3	F	f6'h1	4.2															C	F80	50µM FeCl3	NaEDTA	f6'h1	1.6
d	F80	50µM FeCl3	F	f6'h1	3.6															C	F80	50µM FeCl3	NaEDTA	f6'h1	3
d	F80	50µM FeCl3	F	f6'h1	4.8															C	F80	50µM FeCl3	NaEDTA	f6'h1	1.9
d	F80	50µM FeCl3	F	f6'h1	2.9															C	F80	50µM FeCl3	NaEDTA	f6'h1	2.9
d	F80	50µM FeCl3	F	f6'h1	2.8															C	F80	50µM FeCl3	NaEDTA	f6'h1	2.4
d	F80	50µM FeCl3	F	f6'h1	3.3															C	F80	50µM FeCl3	NaEDTA	f6'h1	1.7
d	F80	50µM FeCl3	F	f6'h1	4.6															C	F80	50µM FeCl3	NaEDTA	f6'h1	1.3
d	F80	50µM FeCl3	F	f6'h1	3.5															C	F80	50µM FeCl3	NaEDTA	f6'h1	NA
d	F80	50µM FeCl3	F	f6'h1	2.5															C	F80	50µM FeCl3	NaEDTA	f6'h1	1.9
d	F80	50µM FeCl3	F	f6'h1	4															C	F80	50µM FeCl3	NaEDTA	f6'h1	2
d	F80	50µM FeCl3	F	f6'h1	3.5															C	F80	50µM FeCl3	NaEDTA	f6'h1	3.1
d	F80	50µM FeCl3	F	f6'h1	7.2															C	F80	50µM FeCl3	NaEDTA	f6'h1	2.2
d	F80	50µM FeCl3	F	f6'h1	6															C	F80	50µM FeCl3	NaEDTA	f6'h1	2.6
d	F80	50µM FeCl3	F	f6'h1	3.9															C	F80	50µM FeCl3	NaEDTA	f6'h1	2.4
d	F80	50µM FeCl3	F	f6'h1	3.6															C	mock	50µM FeCl3	NaEDTA	fro2	1.7
d	F80	50µM FeCl3	F	f6'h1	2.4															C	mock	50µM FeCl3	NaEDTA	fro2	1.5
d	F80	50µM FeCl3	F	f6'h1	3.3															C	mock	50µM FeCl3	NaEDTA	fro2	1.3
d	F80	50µM FeCl3	F	f6'h1	4.9															C	mock	50µM FeCl3	NaEDTA	fro2	2
d	F80	50µM FeCl3	F	f6'h1	3.3															C	mock	50µM FeCl3	NaEDTA	fro2	1.2
d	F80	50µM FeCl3	F	f6'h1	4.6															C	mock	50µM FeCl3	NaEDTA	fro2	2
d	F80	50µM FeCl3	F	f6'h1	4.3															C	mock	50µM FeCl3	NaEDTA	fro2	1.6
d	F80	50µM FeCl3	F	f6'h1	4.4															C	mock	50µM FeCl3	NaEDTA	fro2	2
b	mock	50µM FeCl3	S	f6'h1	10.9															C	mock	50µM FeCl3	NaEDTA	fro2	2.1
b	mock	50µM FeCl3	S	f6'h1	6.3															C	mock	50µM FeCl3	NaEDTA	fro2	1.6
b	mock	50µM FeCl3	S	f6'h1	7.4															C	mock	50µM FeCl3	NaEDTA	fro2	1.8
b	mock	50µM FeCl3	S	f6'h1	7.7															C	mock	50µM FeCl3	NaEDTA	fro2	1.4
b	mock	50µM FeCl3	S	f6'h1	4.5															C	mock	50µM FeCl3	NaEDTA	fro2	2.1
b	mock	50µM FeCl3	S	f6'h1	5.6															C	mock	50µM FeCl3	NaEDTA	fro2	1.5
b	mock	50µM FeCl3	S	f6'h1	2.8															C	mock	50µM FeCl3	NaEDTA	fro2	2.4
b	mock	50µM FeCl3	S	f6'h1	6.7															C	mock	50µM FeCl3	NaEDTA	fro2	1.8
b	mock	50µM FeCl3	S	f6'h1	7.6															C	mock	50µM FeCl3	NaEDTA	fro2	1.7
b	mock	50µM FeCl3	S	f6'h1	2.1															C	mock	50µM FeCl3	NaEDTA	fro2	1.7
b	mock	50µM FeCl3	S	f6'h1	11.6															C	mock	50µM FeCl3	NaEDTA	fro2	1.6
b	mock	50µM FeCl3	S	f6'h1	9.6															C	mock	50µM FeCl3	NaEDTA	fro2	2.1
b	mock	50µM FeCl3	S	f6'h1	6															C	mock	50µM FeCl3	NaEDTA	fro2	1.8
b	mock	50µM FeCl3	S	f6'h1	8.9															C	mock	50µM FeCl3	NaEDTA	fro2	1.4
b	mock	50µM FeCl3	S	f6'h1	16.2															C	mock	50µM FeCl3	NaEDTA	fro2	1.5
b	mock	50µM FeCl3	S	f6'h1	13.2															C	mock	50µM FeCl3	NaEDTA	fro2	2.5
b	mock	50µM FeCl3	S	f6'h1	7.8															C	mock	50µM FeCl3	NaEDTA	fro2	1.8
b	mock	50µM FeCl3	S	f6'h1	13.7															C	mock	50µM FeCl3	NaEDTA	fro2	2.2
b	mock	50µM FeCl3	S	f6'h1	8.4															C	mock	50µM FeCl3	NaEDTA	fro2	1.9
b	mock	50µM FeCl3	S	f6'h1	10.6															C	mock	50µM FeCl3	NaEDTA	fro2	NA
b	mock	50µM FeCl3	S	f6'h1	4.6															C	F80	50µM FeCl3	NaEDTA	fro2	NA
b	mock	50µM FeCl3	S	f6'h1	6															C	F80	50µM FeCl3	NaEDTA	fro2	0
b	mock	50µM FeCl3	S	f6'h1	6.1															C	F80	50µM FeCl3	NaEDTA	fro2	3.1
b	mock	50µM FeCl3	S	f6'h1	7.3															C	F80	50µM FeCl3	NaEDTA	fro2	1.9
b	mock	50µM FeCl3	S	f6'h1	9.5															C	F80	50µM FeCl3	NaEDTA	fro2	0
b	mock	50µM FeCl3	S	f6'h1	10															C	F80	50µM FeCl3	NaEDTA	fro2	3
b	mock	50µM FeCl3	S	f6'h1	8.8															C	F80	50µM FeCl3	NaEDTA	fro2	1.7
b	mock	50µM FeCl3	S	f6'h1	5.3															C	F80	50µM FeCl3	NaEDTA	fro2	NA
b	F80	50µM FeCl3	S	f6'h1	18.8															C	F80	50µM FeCl3	NaEDTA	fro2	0.5
b	F80	50µM FeCl3	S	f6'h1	6.7															C	F80	50µM FeCl3	NaEDTA	fro2	2.2
b	F80	50µM FeCl3	S	f6'h1	5.6															C	F80	50µM FeCl3	NaEDTA	fro2	1.9
b	F80	50µM FeCl3	S	f6'h1	4															C	F80	50µM FeCl3	NaEDTA	fro2	2.4
b	F80	50µM FeCl3	S	f6'h1	14.4															C	F80	50µM FeCl3	NaEDTA	fro2	1.9
b	F80	50µM FeCl3	S	f6'h1	10															C	F80	50µM FeCl3	NaEDTA	fro2	2.7
b	F80	50µM FeCl3	S	f6'h1	8.4															C	F80	50µM FeCl3	NaEDTA	fro2	0
b	F80	50µM FeCl3	S	f6'h1	10.8															C	F80	50µM FeCl3	NaEDTA	fro2	NA
b	F80	50µM FeCl3	S	f6'h1	6															C	F80	50µM FeCl3	NaEDTA	fro2	NA
b	F80	50µM FeCl3	S	f6'h1	19.2															C	F80	50µM FeCl3	NaEDTA	fro2	0.3
b	F80	50µM FeCl3	S	f6'h1	4.4															C	F80	50µM FeCl3	NaEDTA	fro2	1.1
b	F80	50µM FeCl3	S	f6'h1	13.7															C	F80	50µM FeCl3	NaEDTA	fro2	0
b	F80	50µM FeCl3	S	f6'h1	8.5															C	F80	50µM FeCl3	NaEDTA	fro2	4.1
b	F80	50µM FeCl3	S	f6'h1	6.3															C	F80	50µM FeCl3	NaEDTA	fro2	0
b	F80	50µM FeCl3	S	f6'h1	9.4															C	F80	50µM FeCl3	NaEDTA	fro2	0
b	F80	50µM FeCl3	S	f6'h1	5.9															C	F80	50µM FeCl3	NaEDTA	fro2	NA
b	F80	50µM FeCl3	S	f6'h1	8.9															C	F80	50µM FeCl3	NaEDTA	fro2	3.8
b	F80	50µM FeCl3	S	f6'h1	8.5															C	F80	50µM FeCl3	NaEDTA	fro2	2.8
b	F80	50µM FeCl3	S	f6'h1	5.9															C	F80	50µM FeCl3	NaEDTA	fro2	2.7
b	F80	50µM FeCl3	S	f6'h1	9															C	F80	50µM FeCl3	NaEDTA	fro2	0
b	F80	50µM FeCl3	S	f6'h1	17.1
b	F80	50µM FeCl3	S	f6'h1	8.4
b	F80	50µM FeCl3	S	f6'h1	6.9
b	F80	50µM FeCl3	S	f6'h1	10
b	F80	50µM FeCl3	S	f6'h1	12.8
b	F80	50µM FeCl3	S	f6'h1	8.6
b	F80	50µM FeCl3	S	f6'h1	6
b	F80	50µM FeCl3	S	f6'h1	11
a	mock	50µM FeCl3	S	f6'h1	6.4
a	mock	50µM FeCl3	S	f6'h1	5.9
a	mock	50µM FeCl3	S	f6'h1	5.4
a	mock	50µM FeCl3	S	f6'h1	8.2
a	mock	50µM FeCl3	S	f6'h1	3.4
a	mock	50µM FeCl3	S	f6'h1	10.4
a	mock	50µM FeCl3	S	f6'h1	9.4
a	mock	50µM FeCl3	S	f6'h1	4.6
a	mock	50µM FeCl3	S	f6'h1	12.2
a	mock	50µM FeCl3	S	f6'h1	3.8
a	mock	50µM FeCl3	S	f6'h1	8.7
a	mock	50µM FeCl3	S	f6'h1	2.4
a	mock	50µM FeCl3	S	f6'h1	11.7
a	mock	50µM FeCl3	S	f6'h1	7.9
a	mock	50µM FeCl3	S	f6'h1	8
a	mock	50µM FeCl3	S	f6'h1	10.5
a	mock	50µM FeCl3	S	f6'h1	4.8
a	mock	50µM FeCl3	S	f6'h1	11
a	mock	50µM FeCl3	S	f6'h1	9.3
a	mock	50µM FeCl3	S	f6'h1	11.1
a	mock	50µM FeCl3	S	f6'h1	3.3
a	mock	50µM FeCl3	S	f6'h1	10.1
a	mock	50µM FeCl3	S	f6'h1	4.2
a	mock	50µM FeCl3	S	f6'h1	8
a	mock	50µM FeCl3	S	f6'h1	5.8
a	mock	50µM FeCl3	S	f6'h1	4.8
a	mock	50µM FeCl3	S	f6'h1	12.3
a	mock	50µM FeCl3	S	f6'h1	5.6
a	F80	50µM FeCl3	S	f6'h1	10
a	F80	50µM FeCl3	S	f6'h1	15.4
a	F80	50µM FeCl3	S	f6'h1	0
a	F80	50µM FeCl3	S	f6'h1	14.9
a	F80	50µM FeCl3	S	f6'h1	10.1
a	F80	50µM FeCl3	S	f6'h1	11.7
a	F80	50µM FeCl3	S	f6'h1	NA
a	F80	50µM FeCl3	S	f6'h1	8.6
a	F80	50µM FeCl3	S	f6'h1	10.4
a	F80	50µM FeCl3	S	f6'h1	5
a	F80	50µM FeCl3	S	f6'h1	14
a	F80	50µM FeCl3	S	f6'h1	10
a	F80	50µM FeCl3	S	f6'h1	10
a	F80	50µM FeCl3	S	f6'h1	10.7
a	F80	50µM FeCl3	S	f6'h1	9.8
a	F80	50µM FeCl3	S	f6'h1	11.5
a	F80	50µM FeCl3	S	f6'h1	17.8
a	F80	50µM FeCl3	S	f6'h1	7.2
a	F80	50µM FeCl3	S	f6'h1	12.9
a	F80	50µM FeCl3	S	f6'h1	5.1
a	F80	50µM FeCl3	S	f6'h1	11
a	F80	50µM FeCl3	S	f6'h1	12.4
a	F80	50µM FeCl3	S	f6'h1	8.9
a	F80	50µM FeCl3	S	f6'h1	16.2
a	F80	50µM FeCl3	S	f6'h1	14.4
a	F80	50µM FeCl3	S	f6'h1	NA
a	F80	50µM FeCl3	S	f6'h1	NA
a	F80	50µM FeCl3	S	f6'h1	NA
c	mock	50µM FeCl3	S	f6'h1	4.8
c	mock	50µM FeCl3	S	f6'h1	1.9
c	mock	50µM FeCl3	S	f6'h1	3
c	mock	50µM FeCl3	S	f6'h1	4.1
c	mock	50µM FeCl3	S	f6'h1	4.7
c	mock	50µM FeCl3	S	f6'h1	2.9
c	mock	50µM FeCl3	S	f6'h1	6
c	mock	50µM FeCl3	S	f6'h1	4
c	mock	50µM FeCl3	S	f6'h1	5.1
c	mock	50µM FeCl3	S	f6'h1	6.9
c	mock	50µM FeCl3	S	f6'h1	1.9
c	mock	50µM FeCl3	S	f6'h1	6
c	mock	50µM FeCl3	S	f6'h1	5.2
c	mock	50µM FeCl3	S	f6'h1	4.2
c	mock	50µM FeCl3	S	f6'h1	6.5
c	mock	50µM FeCl3	S	f6'h1	4.4
c	mock	50µM FeCl3	S	f6'h1	5.7
c	mock	50µM FeCl3	S	f6'h1	3.8
c	mock	50µM FeCl3	S	f6'h1	5.5
c	mock	50µM FeCl3	S	f6'h1	5.7
c	mock	50µM FeCl3	S	f6'h1	3.1
c	mock	50µM FeCl3	S	f6'h1	3.3
c	mock	50µM FeCl3	S	f6'h1	2.8
c	mock	50µM FeCl3	S	f6'h1	2.7
c	mock	50µM FeCl3	S	f6'h1	5.3
c	mock	50µM FeCl3	S	f6'h1	4.4
c	mock	50µM FeCl3	S	f6'h1	0.5
c	mock	50µM FeCl3	S	f6'h1	4
c	F80	50µM FeCl3	S	f6'h1	4.6
c	F80	50µM FeCl3	S	f6'h1	6.8
c	F80	50µM FeCl3	S	f6'h1	2.7
c	F80	50µM FeCl3	S	f6'h1	5.8
c	F80	50µM FeCl3	S	f6'h1	6.4
c	F80	50µM FeCl3	S	f6'h1	6.3
c	F80	50µM FeCl3	S	f6'h1	6.1
c	F80	50µM FeCl3	S	f6'h1	8.7
c	F80	50µM FeCl3	S	f6'h1	8.5
c	F80	50µM FeCl3	S	f6'h1	4.2
c	F80	50µM FeCl3	S	f6'h1	5.9
c	F80	50µM FeCl3	S	f6'h1	6.6
c	F80	50µM FeCl3	S	f6'h1	7.3
c	F80	50µM FeCl3	S	f6'h1	6.4
c	F80	50µM FeCl3	S	f6'h1	8
c	F80	50µM FeCl3	S	f6'h1	6.8
c	F80	50µM FeCl3	S	f6'h1	6.8
c	F80	50µM FeCl3	S	f6'h1	8.4
c	F80	50µM FeCl3	S	f6'h1	5
c	F80	50µM FeCl3	S	f6'h1	4.9
c	F80	50µM FeCl3	S	f6'h1	7.8
c	F80	50µM FeCl3	S	f6'h1	9.5
c	F80	50µM FeCl3	S	f6'h1	6
c	F80	50µM FeCl3	S	f6'h1	6.3
c	F80	50µM FeCl3	S	f6'h1	3.7
c	F80	50µM FeCl3	S	f6'h1	9
c	F80	50µM FeCl3	S	f6'h1	4.4
c	F80	50µM FeCl3	S	f6'h1	4.5
d	mock	50µM FeCl3	S	f6'h1	4.7
d	mock	50µM FeCl3	S	f6'h1	3.8
d	mock	50µM FeCl3	S	f6'h1	2.6
d	mock	50µM FeCl3	S	f6'h1	2.9
d	mock	50µM FeCl3	S	f6'h1	3.3
d	mock	50µM FeCl3	S	f6'h1	3.1
d	mock	50µM FeCl3	S	f6'h1	4.2
d	mock	50µM FeCl3	S	f6'h1	4.8
d	mock	50µM FeCl3	S	f6'h1	2.6
d	mock	50µM FeCl3	S	f6'h1	3.3
d	mock	50µM FeCl3	S	f6'h1	4.6
d	mock	50µM FeCl3	S	f6'h1	3.5
d	mock	50µM FeCl3	S	f6'h1	3.3
d	mock	50µM FeCl3	S	f6'h1	4.7
d	mock	50µM FeCl3	S	f6'h1	3.9
d	mock	50µM FeCl3	S	f6'h1	3.3
d	mock	50µM FeCl3	S	f6'h1	3.6
d	mock	50µM FeCl3	S	f6'h1	4.3
d	mock	50µM FeCl3	S	f6'h1	1.7
d	mock	50µM FeCl3	S	f6'h1	3.1
d	mock	50µM FeCl3	S	f6'h1	1.8
d	mock	50µM FeCl3	S	f6'h1	3
d	mock	50µM FeCl3	S	f6'h1	3.3
d	mock	50µM FeCl3	S	f6'h1	3.9
d	mock	50µM FeCl3	S	f6'h1	3
d	mock	50µM FeCl3	S	f6'h1	3.4
d	mock	50µM FeCl3	S	f6'h1	2.9
d	mock	50µM FeCl3	S	f6'h1	4.6
d	F80	50µM FeCl3	S	f6'h1	6.2
d	F80	50µM FeCl3	S	f6'h1	5.7
d	F80	50µM FeCl3	S	f6'h1	6.9
d	F80	50µM FeCl3	S	f6'h1	4
d	F80	50µM FeCl3	S	f6'h1	3.2
d	F80	50µM FeCl3	S	f6'h1	3.8
d	F80	50µM FeCl3	S	f6'h1	4.5
d	F80	50µM FeCl3	S	f6'h1	7.3
d	F80	50µM FeCl3	S	f6'h1	5.7
d	F80	50µM FeCl3	S	f6'h1	7.2
d	F80	50µM FeCl3	S	f6'h1	5.4
d	F80	50µM FeCl3	S	f6'h1	4.6
d	F80	50µM FeCl3	S	f6'h1	6.7
d	F80	50µM FeCl3	S	f6'h1	2.2
d	F80	50µM FeCl3	S	f6'h1	5.8
d	F80	50µM FeCl3	S	f6'h1	5.6
d	F80	50µM FeCl3	S	f6'h1	6.7
d	F80	50µM FeCl3	S	f6'h1	5
d	F80	50µM FeCl3	S	f6'h1	5.6
d	F80	50µM FeCl3	S	f6'h1	6.5
d	F80	50µM FeCl3	S	f6'h1	3
d	F80	50µM FeCl3	S	f6'h1	4.6
d	F80	50µM FeCl3	S	f6'h1	4.7
d	F80	50µM FeCl3	S	f6'h1	5.3
d	F80	50µM FeCl3	S	f6'h1	4.6
d	F80	50µM FeCl3	S	f6'h1	3.1
d	F80	50µM FeCl3	S	f6'h1	4.3
d	F80	50µM FeCl3	S	f6'h1	2.3
b	mock	50µM FeCl3	0	fro2	5.3
b	mock	50µM FeCl3	0	fro2	3.5
b	mock	50µM FeCl3	0	fro2	5.2
b	mock	50µM FeCl3	0	fro2	4.6
b	mock	50µM FeCl3	0	fro2	4.8
b	mock	50µM FeCl3	0	fro2	4.7
b	mock	50µM FeCl3	0	fro2	4.7
b	mock	50µM FeCl3	0	fro2	3.2
b	mock	50µM FeCl3	0	fro2	5.5
b	mock	50µM FeCl3	0	fro2	4.7
b	mock	50µM FeCl3	0	fro2	5.2
b	mock	50µM FeCl3	0	fro2	4.4
b	mock	50µM FeCl3	0	fro2	6.1
b	mock	50µM FeCl3	0	fro2	4.2
b	mock	50µM FeCl3	0	fro2	5.9
b	mock	50µM FeCl3	0	fro2	4.4
b	mock	50µM FeCl3	0	fro2	2.8
b	mock	50µM FeCl3	0	fro2	4.9
b	mock	50µM FeCl3	0	fro2	5.5
b	mock	50µM FeCl3	0	fro2	4.5
b	mock	50µM FeCl3	0	fro2	2.9
b	mock	50µM FeCl3	0	fro2	5.4
b	mock	50µM FeCl3	0	fro2	3.7
b	mock	50µM FeCl3	0	fro2	4.6
b	mock	50µM FeCl3	0	fro2	5.9
b	mock	50µM FeCl3	0	fro2	3.9
b	mock	50µM FeCl3	0	fro2	6
b	mock	50µM FeCl3	0	fro2	4.9
b	F80	50µM FeCl3	0	fro2	7.4
b	F80	50µM FeCl3	0	fro2	7.8
b	F80	50µM FeCl3	0	fro2	7.4
b	F80	50µM FeCl3	0	fro2	7.2
b	F80	50µM FeCl3	0	fro2	6.9
b	F80	50µM FeCl3	0	fro2	6.6
b	F80	50µM FeCl3	0	fro2	10.1
b	F80	50µM FeCl3	0	fro2	5.5
b	F80	50µM FeCl3	0	fro2	6.6
b	F80	50µM FeCl3	0	fro2	8
b	F80	50µM FeCl3	0	fro2	3.7
b	F80	50µM FeCl3	0	fro2	6.9
b	F80	50µM FeCl3	0	fro2	6.6
b	F80	50µM FeCl3	0	fro2	7
b	F80	50µM FeCl3	0	fro2	1.5
b	F80	50µM FeCl3	0	fro2	4.1
b	F80	50µM FeCl3	0	fro2	6.3
b	F80	50µM FeCl3	0	fro2	3.4
b	F80	50µM FeCl3	0	fro2	6
b	F80	50µM FeCl3	0	fro2	2.5
b	F80	50µM FeCl3	0	fro2	NA
b	F80	50µM FeCl3	0	fro2	3.5
b	F80	50µM FeCl3	0	fro2	2.7
b	F80	50µM FeCl3	0	fro2	5.5
b	F80	50µM FeCl3	0	fro2	3.4
b	F80	50µM FeCl3	0	fro2	3.7
b	F80	50µM FeCl3	0	fro2	8
b	F80	50µM FeCl3	0	fro2	3.8
a	mock	50µM FeCl3	0	fro2	4.1
a	mock	50µM FeCl3	0	fro2	3.1
a	mock	50µM FeCl3	0	fro2	3.1
a	mock	50µM FeCl3	0	fro2	4.2
a	mock	50µM FeCl3	0	fro2	3.2
a	mock	50µM FeCl3	0	fro2	3.4
a	mock	50µM FeCl3	0	fro2	3.4
a	mock	50µM FeCl3	0	fro2	3.5
a	mock	50µM FeCl3	0	fro2	3.2
a	mock	50µM FeCl3	0	fro2	4.4
a	mock	50µM FeCl3	0	fro2	4
a	mock	50µM FeCl3	0	fro2	3.3
a	mock	50µM FeCl3	0	fro2	4.1
a	mock	50µM FeCl3	0	fro2	3.7
a	mock	50µM FeCl3	0	fro2	4.1
a	mock	50µM FeCl3	0	fro2	3.5
a	mock	50µM FeCl3	0	fro2	4.3
a	mock	50µM FeCl3	0	fro2	3.5
a	mock	50µM FeCl3	0	fro2	4
a	mock	50µM FeCl3	0	fro2	3.3
a	mock	50µM FeCl3	0	fro2	3.7
a	mock	50µM FeCl3	0	fro2	3.2
a	mock	50µM FeCl3	0	fro2	2.1
a	mock	50µM FeCl3	0	fro2	4.8
a	mock	50µM FeCl3	0	fro2	5
a	mock	50µM FeCl3	0	fro2	3.9
a	mock	50µM FeCl3	0	fro2	3.8
a	mock	50µM FeCl3	0	fro2	4.8
a	F80	50µM FeCl3	0	fro2	8.6
a	F80	50µM FeCl3	0	fro2	9.5
a	F80	50µM FeCl3	0	fro2	4.4
a	F80	50µM FeCl3	0	fro2	6.6
a	F80	50µM FeCl3	0	fro2	7.7
a	F80	50µM FeCl3	0	fro2	NA
a	F80	50µM FeCl3	0	fro2	NA
a	F80	50µM FeCl3	0	fro2	7.4
a	F80	50µM FeCl3	0	fro2	6.4
a	F80	50µM FeCl3	0	fro2	8.1
a	F80	50µM FeCl3	0	fro2	NA
a	F80	50µM FeCl3	0	fro2	NA
a	F80	50µM FeCl3	0	fro2	NA
a	F80	50µM FeCl3	0	fro2	NA
a	F80	50µM FeCl3	0	fro2	6.7
a	F80	50µM FeCl3	0	fro2	5.9
a	F80	50µM FeCl3	0	fro2	8.4
a	F80	50µM FeCl3	0	fro2	6.7
a	F80	50µM FeCl3	0	fro2	8
a	F80	50µM FeCl3	0	fro2	NA
a	F80	50µM FeCl3	0	fro2	NA
a	F80	50µM FeCl3	0	fro2	8
a	F80	50µM FeCl3	0	fro2	8.9
a	F80	50µM FeCl3	0	fro2	3.2
a	F80	50µM FeCl3	0	fro2	2.4
a	F80	50µM FeCl3	0	fro2	2.5
a	F80	50µM FeCl3	0	fro2	4.4
a	F80	50µM FeCl3	0	fro2	NA
c	mock	50µM FeCl3	0	fro2	2.7
c	mock	50µM FeCl3	0	fro2	2.7
c	mock	50µM FeCl3	0	fro2	2.9
c	mock	50µM FeCl3	0	fro2	2.5
c	mock	50µM FeCl3	0	fro2	3.1
c	mock	50µM FeCl3	0	fro2	3.2
c	mock	50µM FeCl3	0	fro2	2.8
c	mock	50µM FeCl3	0	fro2	3.5
c	mock	50µM FeCl3	0	fro2	4
c	mock	50µM FeCl3	0	fro2	3.4
c	mock	50µM FeCl3	0	fro2	3.8
c	mock	50µM FeCl3	0	fro2	3.9
c	mock	50µM FeCl3	0	fro2	3.6
c	mock	50µM FeCl3	0	fro2	4.8
c	mock	50µM FeCl3	0	fro2	4
c	mock	50µM FeCl3	0	fro2	4.9
c	mock	50µM FeCl3	0	fro2	3.6
c	mock	50µM FeCl3	0	fro2	4.6
c	mock	50µM FeCl3	0	fro2	3.8
c	mock	50µM FeCl3	0	fro2	3.6
c	mock	50µM FeCl3	0	fro2	3.8
c	mock	50µM FeCl3	0	fro2	3.8
c	mock	50µM FeCl3	0	fro2	5.6
c	mock	50µM FeCl3	0	fro2	4.8
c	mock	50µM FeCl3	0	fro2	3.9
c	mock	50µM FeCl3	0	fro2	4.6
c	mock	50µM FeCl3	0	fro2	3.5
c	mock	50µM FeCl3	0	fro2	3.8
c	F80	50µM FeCl3	0	fro2	3.9
c	F80	50µM FeCl3	0	fro2	5.1
c	F80	50µM FeCl3	0	fro2	4.1
c	F80	50µM FeCl3	0	fro2	4.8
c	F80	50µM FeCl3	0	fro2	2.1
c	F80	50µM FeCl3	0	fro2	NA
c	F80	50µM FeCl3	0	fro2	NA
c	F80	50µM FeCl3	0	fro2	3.2
c	F80	50µM FeCl3	0	fro2	1.7
c	F80	50µM FeCl3	0	fro2	3.8
c	F80	50µM FeCl3	0	fro2	5.1
c	F80	50µM FeCl3	0	fro2	4
c	F80	50µM FeCl3	0	fro2	4.1
c	F80	50µM FeCl3	0	fro2	3.3
c	F80	50µM FeCl3	0	fro2	1.9
c	F80	50µM FeCl3	0	fro2	5.9
c	F80	50µM FeCl3	0	fro2	5
c	F80	50µM FeCl3	0	fro2	5
c	F80	50µM FeCl3	0	fro2	4.2
c	F80	50µM FeCl3	0	fro2	NA
c	F80	50µM FeCl3	0	fro2	NA
c	F80	50µM FeCl3	0	fro2	2.2
c	F80	50µM FeCl3	0	fro2	3.8
c	F80	50µM FeCl3	0	fro2	5.3
c	F80	50µM FeCl3	0	fro2	3.9
c	F80	50µM FeCl3	0	fro2	4.9
c	F80	50µM FeCl3	0	fro2	3.1
c	F80	50µM FeCl3	0	fro2	2.6
d	mock	50µM FeCl3	0	fro2	3.3
d	mock	50µM FeCl3	0	fro2	3.8
d	mock	50µM FeCl3	0	fro2	2.4
d	mock	50µM FeCl3	0	fro2	2.6
d	mock	50µM FeCl3	0	fro2	3
d	mock	50µM FeCl3	0	fro2	2.7
d	mock	50µM FeCl3	0	fro2	2.8
d	mock	50µM FeCl3	0	fro2	3.6
d	mock	50µM FeCl3	0	fro2	3.4
d	mock	50µM FeCl3	0	fro2	3.7
d	mock	50µM FeCl3	0	fro2	3.3
d	mock	50µM FeCl3	0	fro2	4.2
d	mock	50µM FeCl3	0	fro2	3.1
d	mock	50µM FeCl3	0	fro2	4.1
d	mock	50µM FeCl3	0	fro2	2.4
d	mock	50µM FeCl3	0	fro2	4.1
d	mock	50µM FeCl3	0	fro2	4.2
d	mock	50µM FeCl3	0	fro2	4.1
d	mock	50µM FeCl3	0	fro2	3.7
d	mock	50µM FeCl3	0	fro2	3.9
d	mock	50µM FeCl3	0	fro2	3.2
d	mock	50µM FeCl3	0	fro2	4.1
d	mock	50µM FeCl3	0	fro2	3.3
d	mock	50µM FeCl3	0	fro2	4.7
d	mock	50µM FeCl3	0	fro2	6
d	mock	50µM FeCl3	0	fro2	4.2
d	mock	50µM FeCl3	0	fro2	4
d	mock	50µM FeCl3	0	fro2	3.4
d	F80	50µM FeCl3	0	fro2	4.9
d	F80	50µM FeCl3	0	fro2	3.7
d	F80	50µM FeCl3	0	fro2	1.6
d	F80	50µM FeCl3	0	fro2	3
d	F80	50µM FeCl3	0	fro2	3.5
d	F80	50µM FeCl3	0	fro2	3.1
d	F80	50µM FeCl3	0	fro2	1.8
d	F80	50µM FeCl3	0	fro2	2.9
d	F80	50µM FeCl3	0	fro2	3
d	F80	50µM FeCl3	0	fro2	1.9
d	F80	50µM FeCl3	0	fro2	4.2
d	F80	50µM FeCl3	0	fro2	3
d	F80	50µM FeCl3	0	fro2	4
d	F80	50µM FeCl3	0	fro2	5.3
d	F80	50µM FeCl3	0	fro2	4.1
d	F80	50µM FeCl3	0	fro2	4.3
d	F80	50µM FeCl3	0	fro2	4.3
d	F80	50µM FeCl3	0	fro2	5
d	F80	50µM FeCl3	0	fro2	4
d	F80	50µM FeCl3	0	fro2	4.3
d	F80	50µM FeCl3	0	fro2	2.6
d	F80	50µM FeCl3	0	fro2	3.8
d	F80	50µM FeCl3	0	fro2	3.6
d	F80	50µM FeCl3	0	fro2	2
b	mock	50µM FeCl3	E	fro2	4.9
b	mock	50µM FeCl3	E	fro2	4.3
b	mock	50µM FeCl3	E	fro2	1.8
b	mock	50µM FeCl3	E	fro2	3.6
b	mock	50µM FeCl3	E	fro2	3.9
b	mock	50µM FeCl3	E	fro2	3.8
b	mock	50µM FeCl3	E	fro2	2.6
b	mock	50µM FeCl3	E	fro2	3.9
b	mock	50µM FeCl3	E	fro2	4.1
b	mock	50µM FeCl3	E	fro2	4.2
b	mock	50µM FeCl3	E	fro2	4
b	mock	50µM FeCl3	E	fro2	5.1
b	mock	50µM FeCl3	E	fro2	4.1
b	mock	50µM FeCl3	E	fro2	3.9
b	mock	50µM FeCl3	E	fro2	5.1
b	mock	50µM FeCl3	E	fro2	4.5
b	mock	50µM FeCl3	E	fro2	5.7
b	mock	50µM FeCl3	E	fro2	5.2
b	mock	50µM FeCl3	E	fro2	3.2
b	mock	50µM FeCl3	E	fro2	5.2
b	mock	50µM FeCl3	E	fro2	5.6
b	F80	50µM FeCl3	E	fro2	0
b	F80	50µM FeCl3	E	fro2	0.2
b	F80	50µM FeCl3	E	fro2	2.6
b	F80	50µM FeCl3	E	fro2	6.8
b	F80	50µM FeCl3	E	fro2	1.4
b	F80	50µM FeCl3	E	fro2	7
b	F80	50µM FeCl3	E	fro2	6.1
b	F80	50µM FeCl3	E	fro2	4.2
b	F80	50µM FeCl3	E	fro2	7.3
b	F80	50µM FeCl3	E	fro2	3.5
b	F80	50µM FeCl3	E	fro2	7.9
b	F80	50µM FeCl3	E	fro2	9.8
b	F80	50µM FeCl3	E	fro2	9.9
b	F80	50µM FeCl3	E	fro2	8.6
b	F80	50µM FeCl3	E	fro2	2.7
b	F80	50µM FeCl3	E	fro2	3.6
b	F80	50µM FeCl3	E	fro2	8.1
b	F80	50µM FeCl3	E	fro2	5.1
b	F80	50µM FeCl3	E	fro2	4.2
b	F80	50µM FeCl3	E	fro2	11.2
b	F80	50µM FeCl3	E	fro2	2.8
b	F80	50µM FeCl3	E	fro2	10
b	F80	50µM FeCl3	E	fro2	11.5
b	F80	50µM FeCl3	E	fro2	9.6
b	F80	50µM FeCl3	E	fro2	11.6
b	F80	50µM FeCl3	E	fro2	4.1
b	F80	50µM FeCl3	E	fro2	1.1
b	F80	50µM FeCl3	E	fro2	2.4
a	mock	50µM FeCl3	E	fro2	4.6
a	mock	50µM FeCl3	E	fro2	4.5
a	mock	50µM FeCl3	E	fro2	2.7
a	mock	50µM FeCl3	E	fro2	4.6
a	mock	50µM FeCl3	E	fro2	4.9
a	mock	50µM FeCl3	E	fro2	3
a	mock	50µM FeCl3	E	fro2	2.4
a	mock	50µM FeCl3	E	fro2	4.6
a	mock	50µM FeCl3	E	fro2	4.3
a	mock	50µM FeCl3	E	fro2	4.5
a	mock	50µM FeCl3	E	fro2	5.1
a	mock	50µM FeCl3	E	fro2	4.9
a	mock	50µM FeCl3	E	fro2	5.9
a	mock	50µM FeCl3	E	fro2	2.5
a	mock	50µM FeCl3	E	fro2	4.8
a	mock	50µM FeCl3	E	fro2	5.8
a	mock	50µM FeCl3	E	fro2	2.4
a	mock	50µM FeCl3	E	fro2	3.9
a	mock	50µM FeCl3	E	fro2	5.1
a	mock	50µM FeCl3	E	fro2	2.8
a	mock	50µM FeCl3	E	fro2	4.3
a	mock	50µM FeCl3	E	fro2	4.1
a	mock	50µM FeCl3	E	fro2	5.6
a	mock	50µM FeCl3	E	fro2	5.3
a	mock	50µM FeCl3	E	fro2	4.7
a	mock	50µM FeCl3	E	fro2	5.7
a	mock	50µM FeCl3	E	fro2	5.5
a	mock	50µM FeCl3	E	fro2	3.6
a	F80	50µM FeCl3	E	fro2	5.8
a	F80	50µM FeCl3	E	fro2	7.5
a	F80	50µM FeCl3	E	fro2	9.6
a	F80	50µM FeCl3	E	fro2	5.3
a	F80	50µM FeCl3	E	fro2	6.8
a	F80	50µM FeCl3	E	fro2	6.8
a	F80	50µM FeCl3	E	fro2	1.9
a	F80	50µM FeCl3	E	fro2	2.4
a	F80	50µM FeCl3	E	fro2	2.3
a	F80	50µM FeCl3	E	fro2	5.2
a	F80	50µM FeCl3	E	fro2	8.8
a	F80	50µM FeCl3	E	fro2	3.2
a	F80	50µM FeCl3	E	fro2	6.5
a	F80	50µM FeCl3	E	fro2	7.4
a	F80	50µM FeCl3	E	fro2	2.7
a	F80	50µM FeCl3	E	fro2	3.1
a	F80	50µM FeCl3	E	fro2	10.8
a	F80	50µM FeCl3	E	fro2	11.5
a	F80	50µM FeCl3	E	fro2	9.9
a	F80	50µM FeCl3	E	fro2	3.9
a	F80	50µM FeCl3	E	fro2	NA
a	F80	50µM FeCl3	E	fro2	6.9
a	F80	50µM FeCl3	E	fro2	12.1
a	F80	50µM FeCl3	E	fro2	8.2
a	F80	50µM FeCl3	E	fro2	4.3
a	F80	50µM FeCl3	E	fro2	7.5
a	F80	50µM FeCl3	E	fro2	8.8
a	F80	50µM FeCl3	E	fro2	8
b	mock	50µM FeCl3	F	fro2	6.1
b	mock	50µM FeCl3	F	fro2	2.8
b	mock	50µM FeCl3	F	fro2	5.9
b	mock	50µM FeCl3	F	fro2	3.7
b	mock	50µM FeCl3	F	fro2	8.3
b	mock	50µM FeCl3	F	fro2	6.4
b	mock	50µM FeCl3	F	fro2	6.8
b	mock	50µM FeCl3	F	fro2	10.4
b	mock	50µM FeCl3	F	fro2	6
b	mock	50µM FeCl3	F	fro2	4.8
b	mock	50µM FeCl3	F	fro2	5.5
b	mock	50µM FeCl3	F	fro2	5.8
b	mock	50µM FeCl3	F	fro2	5.8
b	mock	50µM FeCl3	F	fro2	5
b	mock	50µM FeCl3	F	fro2	11.6
b	mock	50µM FeCl3	F	fro2	8.5
b	mock	50µM FeCl3	F	fro2	7.1
b	mock	50µM FeCl3	F	fro2	5.7
b	mock	50µM FeCl3	F	fro2	7.4
b	mock	50µM FeCl3	F	fro2	3.6
b	mock	50µM FeCl3	F	fro2	3.8
b	mock	50µM FeCl3	F	fro2	4.7
b	mock	50µM FeCl3	F	fro2	4.9
b	mock	50µM FeCl3	F	fro2	3.4
b	mock	50µM FeCl3	F	fro2	6.6
b	mock	50µM FeCl3	F	fro2	4.5
b	mock	50µM FeCl3	F	fro2	2.6
b	mock	50µM FeCl3	F	fro2	5.1
b	F80	50µM FeCl3	F	fro2	7
b	F80	50µM FeCl3	F	fro2	4.3
b	F80	50µM FeCl3	F	fro2	5.7
b	F80	50µM FeCl3	F	fro2	6
b	F80	50µM FeCl3	F	fro2	2.2
b	F80	50µM FeCl3	F	fro2	6
b	F80	50µM FeCl3	F	fro2	7.1
b	F80	50µM FeCl3	F	fro2	3.4
b	F80	50µM FeCl3	F	fro2	5.5
b	F80	50µM FeCl3	F	fro2	5.4
b	F80	50µM FeCl3	F	fro2	6.7
b	F80	50µM FeCl3	F	fro2	5
b	F80	50µM FeCl3	F	fro2	6.3
b	F80	50µM FeCl3	F	fro2	3.7
b	F80	50µM FeCl3	F	fro2	0
b	F80	50µM FeCl3	F	fro2	1.6
b	F80	50µM FeCl3	F	fro2	5.1
b	F80	50µM FeCl3	F	fro2	2.1
b	F80	50µM FeCl3	F	fro2	7.1
b	F80	50µM FeCl3	F	fro2	4
b	F80	50µM FeCl3	F	fro2	4.8
b	F80	50µM FeCl3	F	fro2	4.9
b	F80	50µM FeCl3	F	fro2	3.6
b	F80	50µM FeCl3	F	fro2	7
b	F80	50µM FeCl3	F	fro2	7.8
b	F80	50µM FeCl3	F	fro2	5.9
b	F80	50µM FeCl3	F	fro2	0
b	F80	50µM FeCl3	F	fro2	NA
b	F80	50µM FeCl3	F	fro2	6.1
b	F80	50µM FeCl3	F	fro2	4.9
b	F80	50µM FeCl3	F	fro2	5.2
b	F80	50µM FeCl3	F	fro2	4.8
b	F80	50µM FeCl3	F	fro2	4.8
b	F80	50µM FeCl3	F	fro2	3.1
b	F80	50µM FeCl3	F	fro2	5.1
a	mock	50µM FeCl3	F	fro2	6.9
a	mock	50µM FeCl3	F	fro2	6.5
a	mock	50µM FeCl3	F	fro2	2
a	mock	50µM FeCl3	F	fro2	4.4
a	mock	50µM FeCl3	F	fro2	3.1
a	mock	50µM FeCl3	F	fro2	2.9
a	mock	50µM FeCl3	F	fro2	4.5
a	mock	50µM FeCl3	F	fro2	4.9
a	mock	50µM FeCl3	F	fro2	4.8
a	mock	50µM FeCl3	F	fro2	3.9
a	mock	50µM FeCl3	F	fro2	5
a	mock	50µM FeCl3	F	fro2	4.9
a	mock	50µM FeCl3	F	fro2	5.1
a	mock	50µM FeCl3	F	fro2	2.6
a	mock	50µM FeCl3	F	fro2	5.1
a	mock	50µM FeCl3	F	fro2	4.6
a	mock	50µM FeCl3	F	fro2	3.9
a	mock	50µM FeCl3	F	fro2	5.6
a	mock	50µM FeCl3	F	fro2	5.2
a	mock	50µM FeCl3	F	fro2	4.9
a	mock	50µM FeCl3	F	fro2	3
a	mock	50µM FeCl3	F	fro2	3.8
a	mock	50µM FeCl3	F	fro2	3.5
a	mock	50µM FeCl3	F	fro2	4.5
a	mock	50µM FeCl3	F	fro2	2.7
a	mock	50µM FeCl3	F	fro2	5.8
a	mock	50µM FeCl3	F	fro2	5.1
a	mock	50µM FeCl3	F	fro2	2.3
a	F80	50µM FeCl3	F	fro2	5.9
a	F80	50µM FeCl3	F	fro2	5.4
a	F80	50µM FeCl3	F	fro2	2.8
a	F80	50µM FeCl3	F	fro2	5.5
a	F80	50µM FeCl3	F	fro2	NA
a	F80	50µM FeCl3	F	fro2	NA
a	F80	50µM FeCl3	F	fro2	NA
a	F80	50µM FeCl3	F	fro2	8
a	F80	50µM FeCl3	F	fro2	6.3
a	F80	50µM FeCl3	F	fro2	4.5
a	F80	50µM FeCl3	F	fro2	6.2
a	F80	50µM FeCl3	F	fro2	5.8
a	F80	50µM FeCl3	F	fro2	NA
a	F80	50µM FeCl3	F	fro2	NA
a	F80	50µM FeCl3	F	fro2	5.6
a	F80	50µM FeCl3	F	fro2	7.2
a	F80	50µM FeCl3	F	fro2	3.1
a	F80	50µM FeCl3	F	fro2	4.4
a	F80	50µM FeCl3	F	fro2	7.3
a	F80	50µM FeCl3	F	fro2	NA
a	F80	50µM FeCl3	F	fro2	NA
a	F80	50µM FeCl3	F	fro2	6.8
a	F80	50µM FeCl3	F	fro2	3.8
a	F80	50µM FeCl3	F	fro2	7.6
a	F80	50µM FeCl3	F	fro2	5.8
a	F80	50µM FeCl3	F	fro2	6
a	F80	50µM FeCl3	F	fro2	6.5
a	F80	50µM FeCl3	F	fro2	3.5
b	mock	50µM FeCl3	S	fro2	4.8
b	mock	50µM FeCl3	S	fro2	3.9
b	mock	50µM FeCl3	S	fro2	3.3
b	mock	50µM FeCl3	S	fro2	6.3
b	mock	50µM FeCl3	S	fro2	2.4
b	mock	50µM FeCl3	S	fro2	2.2
b	mock	50µM FeCl3	S	fro2	2.1
b	mock	50µM FeCl3	S	fro2	5.8
b	mock	50µM FeCl3	S	fro2	3.4
b	mock	50µM FeCl3	S	fro2	4.7
b	mock	50µM FeCl3	S	fro2	2.5
b	mock	50µM FeCl3	S	fro2	5.8
b	mock	50µM FeCl3	S	fro2	5.6
b	mock	50µM FeCl3	S	fro2	1.5
b	mock	50µM FeCl3	S	fro2	6.1
b	mock	50µM FeCl3	S	fro2	4.6
b	mock	50µM FeCl3	S	fro2	6
b	mock	50µM FeCl3	S	fro2	4.9
b	mock	50µM FeCl3	S	fro2	4.3
b	mock	50µM FeCl3	S	fro2	4.7
b	mock	50µM FeCl3	S	fro2	NA
b	mock	50µM FeCl3	S	fro2	3.4
b	mock	50µM FeCl3	S	fro2	2.4
b	mock	50µM FeCl3	S	fro2	3.9
b	mock	50µM FeCl3	S	fro2	3.7
b	mock	50µM FeCl3	S	fro2	2.7
b	mock	50µM FeCl3	S	fro2	3.1
b	mock	50µM FeCl3	S	fro2	2.4
b	F80	50µM FeCl3	S	fro2	1.2
b	F80	50µM FeCl3	S	fro2	3.5
b	F80	50µM FeCl3	S	fro2	2.6
b	F80	50µM FeCl3	S	fro2	5
b	F80	50µM FeCl3	S	fro2	5.9
b	F80	50µM FeCl3	S	fro2	10.9
b	F80	50µM FeCl3	S	fro2	6.1
b	F80	50µM FeCl3	S	fro2	10.6
b	F80	50µM FeCl3	S	fro2	4.4
b	F80	50µM FeCl3	S	fro2	4.9
b	F80	50µM FeCl3	S	fro2	8.3
b	F80	50µM FeCl3	S	fro2	8.5
b	F80	50µM FeCl3	S	fro2	5.1
b	F80	50µM FeCl3	S	fro2	NA
b	F80	50µM FeCl3	S	fro2	2.9
b	F80	50µM FeCl3	S	fro2	7.2
b	F80	50µM FeCl3	S	fro2	5.7
b	F80	50µM FeCl3	S	fro2	8.2
b	F80	50µM FeCl3	S	fro2	4.7
b	F80	50µM FeCl3	S	fro2	4.8
b	F80	50µM FeCl3	S	fro2	11
b	F80	50µM FeCl3	S	fro2	0
b	F80	50µM FeCl3	S	fro2	7.2
b	F80	50µM FeCl3	S	fro2	5.4
b	F80	50µM FeCl3	S	fro2	5
b	F80	50µM FeCl3	S	fro2	10.5
b	F80	50µM FeCl3	S	fro2	5.5
b	F80	50µM FeCl3	S	fro2	2.5
a	mock	50µM FeCl3	S	fro2	3.5
a	mock	50µM FeCl3	S	fro2	3.7
a	mock	50µM FeCl3	S	fro2	4.5
a	mock	50µM FeCl3	S	fro2	4.3
a	mock	50µM FeCl3	S	fro2	5.3
a	mock	50µM FeCl3	S	fro2	4.6
a	mock	50µM FeCl3	S	fro2	NA
a	mock	50µM FeCl3	S	fro2	4.3
a	mock	50µM FeCl3	S	fro2	4.7
a	mock	50µM FeCl3	S	fro2	3.4
a	mock	50µM FeCl3	S	fro2	3.3
a	mock	50µM FeCl3	S	fro2	4.9
a	mock	50µM FeCl3	S	fro2	4.2
a	mock	50µM FeCl3	S	fro2	5.2
a	mock	50µM FeCl3	S	fro2	4.3
a	mock	50µM FeCl3	S	fro2	5.2
a	mock	50µM FeCl3	S	fro2	3.7
a	mock	50µM FeCl3	S	fro2	4.8
a	mock	50µM FeCl3	S	fro2	4.2
a	mock	50µM FeCl3	S	fro2	2.5
a	mock	50µM FeCl3	S	fro2	5.2
a	mock	50µM FeCl3	S	fro2	2.3
a	mock	50µM FeCl3	S	fro2	4.5
a	mock	50µM FeCl3	S	fro2	4.5
a	mock	50µM FeCl3	S	fro2	5.1
a	mock	50µM FeCl3	S	fro2	1.9
a	mock	50µM FeCl3	S	fro2	4.5
a	mock	50µM FeCl3	S	fro2	4.6
a	F80	50µM FeCl3	S	fro2	2.9
a	F80	50µM FeCl3	S	fro2	6.6
a	F80	50µM FeCl3	S	fro2	7.4
a	F80	50µM FeCl3	S	fro2	2.8
a	F80	50µM FeCl3	S	fro2	3.6
a	F80	50µM FeCl3	S	fro2	6.9
a	F80	50µM FeCl3	S	fro2	NA
a	F80	50µM FeCl3	S	fro2	6.2
a	F80	50µM FeCl3	S	fro2	6.8
a	F80	50µM FeCl3	S	fro2	7
a	F80	50µM FeCl3	S	fro2	5.8
a	F80	50µM FeCl3	S	fro2	7.8
a	F80	50µM FeCl3	S	fro2	5.1
a	F80	50µM FeCl3	S	fro2	6.3
a	F80	50µM FeCl3	S	fro2	6.9
a	F80	50µM FeCl3	S	fro2	2.9
a	F80	50µM FeCl3	S	fro2	5.6
a	F80	50µM FeCl3	S	fro2	8.2
a	F80	50µM FeCl3	S	fro2	7
a	F80	50µM FeCl3	S	fro2	3.5
a	F80	50µM FeCl3	S	fro2	1.9
a	F80	50µM FeCl3	S	fro2	3.4
a	F80	50µM FeCl3	S	fro2	7.6
a	F80	50µM FeCl3	S	fro2	7.9
a	F80	50µM FeCl3	S	fro2	9.2
a	F80	50µM FeCl3	S	fro2	7.3
a	F80	50µM FeCl3	S	fro2	6.4
a	F80	50µM FeCl3	S	fro2	6
c	mock	50µM FeCl3	S	fro2	3.7
c	mock	50µM FeCl3	S	fro2	5.5
c	mock	50µM FeCl3	S	fro2	3.7
c	mock	50µM FeCl3	S	fro2	3.8
c	mock	50µM FeCl3	S	fro2	4.2
c	mock	50µM FeCl3	S	fro2	3.3
c	mock	50µM FeCl3	S	fro2	4.7
c	mock	50µM FeCl3	S	fro2	5.8
c	mock	50µM FeCl3	S	fro2	3
c	mock	50µM FeCl3	S	fro2	2.7
c	mock	50µM FeCl3	S	fro2	5.3
c	mock	50µM FeCl3	S	fro2	2.9
c	mock	50µM FeCl3	S	fro2	4.4
c	mock	50µM FeCl3	S	fro2	3.8
c	mock	50µM FeCl3	S	fro2	5.7
c	mock	50µM FeCl3	S	fro2	4.5
c	mock	50µM FeCl3	S	fro2	1.9
c	mock	50µM FeCl3	S	fro2	4.9
c	mock	50µM FeCl3	S	fro2	3.8
c	mock	50µM FeCl3	S	fro2	4.5
c	mock	50µM FeCl3	S	fro2	3.7
c	mock	50µM FeCl3	S	fro2	5
c	mock	50µM FeCl3	S	fro2	5.6
c	mock	50µM FeCl3	S	fro2	3.4
c	mock	50µM FeCl3	S	fro2	4.9
c	mock	50µM FeCl3	S	fro2	3.3
c	mock	50µM FeCl3	S	fro2	6
c	mock	50µM FeCl3	S	fro2	4.9
c	F80	50µM FeCl3	S	fro2	5.5
c	F80	50µM FeCl3	S	fro2	4.5
c	F80	50µM FeCl3	S	fro2	4.3
c	F80	50µM FeCl3	S	fro2	4
c	F80	50µM FeCl3	S	fro2	4.9
c	F80	50µM FeCl3	S	fro2	4.1
c	F80	50µM FeCl3	S	fro2	0.8
c	F80	50µM FeCl3	S	fro2	3.9
c	F80	50µM FeCl3	S	fro2	4.5
c	F80	50µM FeCl3	S	fro2	6.1
c	F80	50µM FeCl3	S	fro2	5.8
c	F80	50µM FeCl3	S	fro2	4.1
c	F80	50µM FeCl3	S	fro2	1.6
c	F80	50µM FeCl3	S	fro2	1.7
c	F80	50µM FeCl3	S	fro2	4.1
c	F80	50µM FeCl3	S	fro2	4.3
c	F80	50µM FeCl3	S	fro2	4.5
c	F80	50µM FeCl3	S	fro2	5
c	F80	50µM FeCl3	S	fro2	2.8
c	F80	50µM FeCl3	S	fro2	2.6
c	F80	50µM FeCl3	S	fro2	NA
c	F80	50µM FeCl3	S	fro2	2.6
c	F80	50µM FeCl3	S	fro2	5.2
c	F80	50µM FeCl3	S	fro2	7.3
c	F80	50µM FeCl3	S	fro2	4.1
c	F80	50µM FeCl3	S	fro2	3.6
c	F80	50µM FeCl3	S	fro2	4.7
c	F80	50µM FeCl3	S	fro2	2.7

## Sheet: Fig S2
rep	fungus	iron	genotype	mg	B	Mo	P	Ca	Mn	Fe	Ni	Cu	Zn	Na	Mg	S	K
A	mock	FeCl3	col0	3.05	102.9	15.01	7592.24	9750.72	604.34	48.01	0.95	4.25	286.91	4238.67	2997.12	17998.4	77415.1
A	mock	FeCl3	col0	2.76	89.24	16.8	8002.56	9891.04	608.76	49.78	1.01	4.25	281.87	4689.73	3161.63	19205.8	83550.5
A	F80	FeCl3	col0	3.29	98.63	16.18	8745.25	10752.4	1102.74	77.1	1.11	5.76	496.83	4684.09	2481.67	25633.9	71957.2
A	mock	FeEDTA	col0	4.37	66.16	7.13	9115.02	4575	270.45	98.32	0.29	1.69	101.76	3425.67	2005.71	9260.84	70597.2
A	mock	FeEDTA	col0	2.82	67.05	7.94	7920.73	5177.49	302.96	210.59	0.4	2.11	117.71	3187.93	2104.77	8825.65	63073.4
A	F80	FeEDTA	col0	3.71	81.5	9.17	8656.29	6928.3	331.29	119.81	0.25	2.36	131.17	4976.8	1790.71	12797	71181.8
A	mock	FeCl3	f6'h1	2.67	116.14	11.53	7131.44	8416.75	427.07	63.36	0.85	4.28	240.49	4577.03	3050.53	14661.7	80403.6
A	mock	FeCl3	f6'h1	2.49	91.61	11.44	6936.03	7438.51	367.04	64.59	0.45	3.01	178.96	5370.03	2822.13	13770.6	83620
A	F80	FeCl3	f6'h1	2.52	106.75	16.61	9004.45	9792.05	547.93	61.07	0.85	6.48	398.62	5174.64	2507.74	24882.4	87349.3
A	F80	FeCl3	f6'h1	2.51	96.41	14.37	9576.21	9293.28	502.53	50.83	0.95	7.11	351.56	5468.32	2301.09	21880.6	84852.8
A	mock	FeCl3+scop	f6'h1	2.38	104.7	13.94	7387.41	9148.8	521.86	57.87	0.85	4.15	290.94	6360.4	3034.81	20371.4	85621.4
A	mock	FeCl3+scop	f6'h1	2.62	108.6	17.69	7916.02	10598.6	657.44	50.31	3.05	5.04	349.6	4891.49	3533.75	23135.7	79569.9
A	F80	FeCl3+scop	f6'h1	2.48	88.16	15.05	8386.31	11446.9	1008.78	62.17	1.2	5.73	494.64	3549.44	2567.96	23784.3	80059.8
A	F80	FeCl3+scop	f6'h1	2.58	89.23	15.62	7602.61	10590.8	880.91	69.4	1.53	6.2	497.65	3936.16	2690.79	24118.4	85702.7
A	mock	FeCl3	s8h	3.94	103.55	17.91	7905.25	11301.4	595.36	43.27	0.79	3.96	309.22	3516.34	3424.2	20312.3	77832.9
A	mock	FeCl3	s8h	3.38	89.26	16.86	8029.97	10966.6	543.16	45.22	0.77	3.47	291.82	3733.31	3421.06	18538.5	78529
A	F80	FeCl3	s8h	3.17	98.84	16.77	8553.99	11048.5	745.75	50.25	1.92	5.31	405.74	4600.45	2493.64	24557	76980.7
A	mock	FeCl3	cyp82c4	3.21	122.5	16.69	7938.53	10454.5	626.1	51.57	1.58	3.99	310.69	5231.28	3348.23	19824.3	80493.5
A	mock	FeCl3	cyp82c4	2.59	92.66	15.49	8193.27	9230.15	515.42	53.55	0.78	3.2	248.61	6150.94	3101.55	18458.1	86439.1
A	F80	FeCl3	cyp82c4	3.05	91.99	17.95	10653.5	10375.7	827.97	60.5	0.91	5.12	409.05	5818.52	2867.37	23726.5	72774.7
A	mock	FeCl3	fro2	2.43	110.59	17.71	6168.33	8825.08	523.94	42.39	0.77	2.18	285.29	5596.61	3554.3	20481.9	84349.8
A	mock	FeCl3	fro2	2.38	115.77	14.46	5953.04	7738.25	446.57	40.58	0.92	2.59	281.36	5539.49	3248.99	17916.1	87684.6
A	F80	FeCl3	fro2	4.14	115.69	20.98	8676.3	12283	1065.17	44.05	1.02	3.81	647.63	5002.2	3223.86	30520	96218.8
A	mock	FeCl3	irt1	2.51	104.1	12.67	7706.33	8091.55	355.44	38.45	0.52	5.11	148.32	5821.61	3264.64	15995.3	84196.4
A	mock	FeCl3	irt1	2.11	106.83	11.13	7288.27	7977.6	372.84	47.86	0.51	4.91	137.27	7383.5	3160.49	18033.2	75114.9
A	F80	FeCl3	irt1	1.98	98.28	10.75	7545.82	7755.95	337.98	35.85	0.49	9.01	166.13	5545.32	2628.38	17866	74487.6
A	F80	FeCl3	irt1	2.08	122.34	13.23	10380.2	10260.2	480.38	61.01	0.67	9.25	178.67	6996.18	2932.99	25036.7	93813.1
B	mock	FeCl3	col0	4.14	111.5	18	7858.61	10397.6	644.23	36.1	0.91	4.2	324.89	4023.46	3236.09	21361.3	76014.1
B	mock	FeCl3	col0	3.59	118.22	14.5	7706.81	8736.95	591.48	50.77	1	4.52	343.83	3996.22	3045.68	18081.8	86446.9
B	F80	FeCl3	col0	3.98	62.19	11.97	6753.44	9922.37	755.78	77.52	0.94	3.56	307.46	2852.12	2327.84	15551.9	67941.3
B	F80	FeCl3	col0	4.12	66.65	14.16	7605.73	11611.7	941.88	79.5	0.99	3.94	355.28	2642.11	2721.68	19089	79089.8
B	mock	FeEDTA	col0	3.37	67.64	8.01	7888.2	4727.44	291.79	121.8	0.27	1.81	109.92	3181.65	1941.17	8783.11	50508
B	mock	FeEDTA	col0	4.1	74.28	8.63	9135.81	5356.77	311.2	111.13	0.22	1.84	127.47	3255.31	2099.73	9585.17	69920.5
B	F80	FeEDTA	col0	5.06	75.47	8.81	8783.29	8045.87	325.17	102.3	0.16	1.6	109.56	3446.36	1881.25	10975.1	52116
B	F80	FeEDTA	col0	6.29	78.07	8.45	8816.61	8143.91	330.37	104.94	0.19	1.48	119.77	3462.75	1859.1	10802.1	66731.4
B	mock	FeCl3	f6'h1	2.69	102.24	14.17	7192.26	8556.88	434.7	44.43	0.51	3.12	205.96	4558.81	3087.63	16991.3	83732
B	mock	FeCl3	f6'h1	2.85	98.41	13.1	7337.49	7708.91	384.06	38.64	0.47	2.84	200.15	4584.83	2869.86	16387.1	77323.2
B	F80	FeCl3	f6'h1	3.21	103.63	17.71	11464.2	11967.6	586.93	43.62	0.71	5.88	405.17	4716.25	2571.5	25390.9	89756.7
B	F80	FeCl3	f6'h1	2.71	97.34	14.25	8378.48	8872.82	507.05	53.92	0.63	5.62	363.87	5068.49	2515.28	21947.4	76589.8
B	mock	FeCl3+scop	f6'h1	3.68	99.13	20.32	8004.73	11246	659.18	37.58	0.98	4.62	403.38	4810	3489.23	24189.2	70337.6
B	mock	FeCl3+scop	f6'h1	4.2	96.81	22.14	9285.76	12157.9	746.08	45.84	0.97	4.45	418.4	3786.87	3747.56	24913.8	93386.1
B	F80	FeCl3+scop	f6'h1	4.44	89.78	16.35	8043.81	10950.6	731.46	68.32	0.87	5.53	447.59	4148.42	2317.67	24997.4	72522.2
B	mock	FeCl3	s8h	3.56	141.3	17.9	7307.69	10830.7	595.72	38.4	0.8	4.22	346.27	3642.97	3314.75	20205.7	78759.8
B	mock	FeCl3	s8h	3.91	103.56	20.28	8007.38	10602.5	549.13	32.33	0.8	3.4	335.81	3135.47	3576.56	22096.5	73595.4
B	F80	FeCl3	s8h	2.17	103.06	15.4	8323.87	10559.6	1067.11	112.86	1.21	6.04	510.52	3676.2	2760.41	22317.1	72205.6
B	F80	FeCl3	s8h	2.17	86.67	16.97	7905.56	11234.2	1137.34	69.84	1.02	5.64	518.8	3586.32	2586.08	24152.7	85288.4
B	mock	FeCl3	cyp82c4	3.04	103.95	13.48	7023.16	8201.06	517.71	44.28	0.69	3.62	277.09	4563.09	2789.15	17224.1	80309.2
B	mock	FeCl3	cyp82c4	3.65	92.94	16.71	7884	10189.9	608.77	38.91	0.82	3.65	307.54	3890.75	3211.63	19083	73761
B	F80	FeCl3	cyp82c4	2.36	82.65	18.66	8968.6	11887.5	863.67	53.34	0.9	4.89	425.8	3932.87	2898.29	23917.9	76872.3
B	F80	FeCl3	cyp82c4	2.78	74.89	19.95	8680.5	12929.3	920.35	54.17	0.75	4.8	418.32	3915.8	3016.1	25140.3	85157.8
B	mock	FeCl3	fro2	2.94	107.51	16.58	6377.01	9031.81	530.82	46.69	0.59	1.84	301.25	4377.78	3578.22	19116.5	90533.2
B	mock	FeCl3	fro2	2.53	116.22	17.51	6471.21	8926.9	510.17	33.07	0.49	1.9	283.03	4901.07	3400.66	19309	79166.3
B	F80	FeCl3	fro2	2.83	117.33	19.93	8816.13	12014.6	860.98	41.46	0.83	4.22	602.77	4914.41	3059.52	27204.4	74172.7
B	mock	FeCl3	irt1	3.18	110.87	15.23	9083.25	11621.1	469.11	29.89	0.81	7.93	209.96	4097.19	4149.26	19193.3	78662.2
B	mock	FeCl3	irt1	3.31	101.99	15.13	8149.75	10389.8	438.26	31.87	0.37	5.95	176.62	4581.41	3880.19	18815.8	78583.7
B	F80	FeCl3	irt1	3.12	123.61	14.28	10908.9	11028.7	514.59	38.8	0.29	9.07	199.62	5226.38	3024.39	25746.2	84612.9
C	mock	FeCl3	col0	3.64	94.51	15.85	8325.2	10023.2	640.6	43.97	0.77	3.88	321.3	4095	2986.48	17978.6	75068.3
C	mock	FeCl3	col0	5.23	90.46	20.09	9595.23	11411.5	792.35	37.26	0.97	4.15	364.74	3735.1	3366.79	21454.2	84045.5
C	F80	FeCl3	col0	3.48	76.15	14.61	8249.52	9244.14	855.39	56.81	0.78	4.16	384.64	3729.94	2245.87	20905.6	77099.9
C	F80	FeCl3	col0	4.06	66.65	17.09	7781.39	11092.3	895.95	67.19	0.79	4.26	384.08	3209.69	2525.48	21109.1	64834.1
C	mock	FeEDTA	col0	3.27	64.56	7.73	7187.78	5066.76	288.06	114.21	0.21	1.55	105.7	2276.83	1806.6	8199.69	52345.3
C	mock	FeEDTA	col0	2.33	63.9	7.18	7397.29	4927.34	275.04	102.26	0.15	1.81	98.2	3393.03	1800.99	8574.84	57004
C	F80	FeEDTA	col0	6.05	67.86	8.58	8498.26	8081.24	317.92	103.08	0.07	1.06	102.1	3341.78	1880.73	10474.3	62749.7
C	F80	FeEDTA	col0	5.55	64.87	7.78	8272.78	7720	306.27	112.91	0.51	1.18	101.18	3854.34	1747.34	10121.2	58694.5
C	mock	FeCl3	f6'h1	3.35	94.46	12.72	6986.68	8505.24	400.51	48.59	0.36	2.84	215.52	3601.39	2969.84	15074.8	80023.9
C	mock	FeCl3	f6'h1	3.73	98.73	13.72	6856.9	9814.88	472.25	43.68	0.42	3.36	257.77	3129.65	3178.06	16074	74884.4
C	F80	FeCl3	f6'h1	2.69	100.67	16.33	9062.66	10290.9	574.17	46.69	0.53	5.75	399.23	4137.09	2439.31	23832.4	71363.6
C	F80	FeCl3	f6'h1	2.23	103.66	14.37	9875.82	9626.96	498.61	57.1	0.81	5.6	340.46	4873.56	2352.48	21900.8	92990
C	mock	FeCl3+scop	f6'h1	3.72	86.86	22.48	8971.94	11544.6	704.65	53.91	0.98	4.43	385.27	3468.6	3522.89	23813.6	79729.2
C	mock	FeCl3+scop	f6'h1	3.43	81.94	21.4	10379	11111.1	690.92	38.02	0.98	4.12	399.32	3999.6	3430.53	23707	80545.8
C	F80	FeCl3+scop	f6'h1	3.34	89.6	17.5	8872.56	11273.3	733.79	50.99	0.72	5.1	457.94	4323.64	2374.62	25563.7	77212.6
C	mock	FeCl3	s8h	3.78	96.73	18.51	8442.12	10490.5	624.29	50.46	0.68	4.09	347.79	3396.07	3204.91	19975.1	87723.4
C	mock	FeCl3	s8h	4.33	91.47	21.73	9293.85	11174.1	634.3	37.78	0.81	3.7	387.59	3256.31	3580.06	22284.3	102050
C	F80	FeCl3	s8h	2.01	102.35	15.63	8095.31	10544.3	948.32	132.08	0.91	5.67	515	3396.77	2675.43	22803.4	90277.2
C	F80	FeCl3	s8h	2.27	94.62	16.67	8548.45	11897.2	1112.07	72.84	0.94	6.82	522.17	3830.81	2827.91	25282.6	87300.8
C	mock	FeCl3	cyp82c4	3.14	103.99	14.51	8156.33	9799.77	595.59	59.5	0.64	3.74	305.96	4451.57	2958.84	17717.3	75116.3
C	mock	FeCl3	cyp82c4	3.68	96.82	16.45	7670.8	10798.7	564.9	41.64	0.69	3.23	283.7	4001.31	3008.3	18772.7	79862.4
C	F80	FeCl3	cyp82c4	2.22	74.86	16.37	8945.89	11478.6	832.64	62.07	0.85	4.43	363.81	3676.47	2791.03	22241.3	77634.2
C	F80	FeCl3	cyp82c4	3.71	81.03	18.74	8884.39	11981.9	883.22	50.71	0.82	4.4	393.9	3986.23	2799.07	23736.3	80972.1
C	mock	FeCl3	fro2	3.52	101.98	19.17	6526.28	10244.1	556.53	46.75	0.63	1.73	297.5	3298.38	3993.07	20504.8	88279.1
C	mock	FeCl3	fro2	3.22	99.07	17.33	6587.32	9574.35	492.41	40.18	0.61	1.74	289.67	3928.48	3589.08	18642.6	78463.2
C	F80	FeCl3	fro2	2.45	102.5	18.95	8363.98	11949.9	884.39	52.88	1.44	3.53	549.38	4265.25	3123.05	26740.1	72629
C	F80	FeCl3	fro2	2.33	108.57	19.11	8942.03	12010.6	876.04	47.79	0.89	3.61	549.28	4715.24	3149.65	26479.8	86442.6
C	mock	FeCl3	irt1	2.59	90.35	15.88	8463.87	10821.5	448.59	37.78	0.43	5.37	171.31	4793.18	3779.18	18889.8	77220.4
C	mock	FeCl3	irt1	3.41	94.78	16.3	8588.43	11611.5	473.1	32.3	0.46	6	186.17	4793.62	3994.26	19382.5	65203.9
C	F80	FeCl3	irt1	2.03	101.11	15.53	11644.7	11781.5	553.08	41.35	0.35	8.94	176.96	4510.78	2878.33	21950.9	83560.3
C	F80	FeCl3	irt1	2.78	109.24	14.05	10135.4	10198.4	463.39	38.2	0.51	8.29	175.41	5287.87	2907.57	22699.5	75180.3
